# Supplementary material for: Bis[μ-N,N′-bis(2,6-diisopropylphenyl)ethene-1,2-diamido]-1,4(η2);1:2κ4 N:N;3:4κ4 N:N-bis(diethyl ether)-1κO,4κO-di-μ-hydrido-2:3κ4 H:H-2,3-dichromium(II)-1,4-dilithium(I) pentane hemisolvate
Source: Acta Crystallogr Sect E Struct Rep Online. 2010 Feb 13;66(Pt 3):m296–7. doi: 10.1107/S160053681000560X (PMC2983495; doi:10.1107/S160053681000560X)
Supplement: Supplementary file 1 [file e-66-0m296-sup1.cif]

##############################################################################
###                                                                        ###
###        Electronic paper (Acta Crystallographica Section E)             ###
###                                                                        ###
##############################################################################
#                                                                            #
# This CIF contains the data in a paper accepted for publication in Acta     #
# Crystallographica Section E. It conforms to the requirements of Notes      #
# for Authors for Section E, and has been peer reviewed under the auspices   #
# of the IUCr Commission on Journals.                                        #
#                                                                            #
# Full details of the Crystallographic Information File format               #
# are given in the paper "The Crystallographic Information File (CIF):       #
# a New Standard Archive File for Crystallography" by S. R. Hall, F. H.      #
# Allen and I. D. Brown [Acta Cryst. (1991), A47, 655-685].                  #
#                                                                            #
# The current version of the core CIF dictionary is obtainable from          #
# ftp://ftp.iucr.org/pub/cif_core.dic. The current version number is 2.4.    #
#                                                                            #
# Software is freely available for graphical display of the structure(s) in  #
# this CIF.  For information consult the CIF home page http://www.iucr.org/  #
# cif/home.html                                                              #
#                                                                            #
# This file may be used for bona fide research purposes within the           #
# scientific community so long as proper attribution is given to the journal # 
# article from which it was obtained.                                        #
#                                                                            #
##############################################################################
                                             
data_I
_audit_creation_method     SHELXL-97
_chemical_name_systematic
;
Bis[\m-<i>N</i>,<i>N</i>'-bis(2,6-diisopropylphenyl)ethene-1,2-diamido]-
1,4(\h^2^);1:2\k^4^<i>N</i>:<i>N</i>;3:4\k^4^<i>N</i>:<i>N</i>-bis(diethyl
ether)-1\k<i>O</i>,4\k<i>O</i>-di-\m-hydrido-2:3\k^4^<i>H</i>:<i>H</i>-
2,3-dichromium(II)-1,4-dilithium(I) pentane hemisolvate
;
_chemical_name_common
;
Dilithium-bis-diethyl ether-{bis-[N,N'-bis(2,6-diisopropylphenyl)
ethene-1,2-diamido]-1\k^2^N,N';2\k^2^N,N'
(di-\m-dihydrido-1:2\k^4^H:H)dichromate(II)} pentane solvate (1/0.5)
;
_chemical_formula_moiety     'C60 H94 Cr2 Li2 N4 O2, 0.5(C5 H12)'
_chemical_formula_sum     'C62.50 H100 Cr2 Li2 N4 O2'
_chemical_formula_iupac     '[Cr2 Li2 (C26 H36 N2)2 H2 (C4 H10 O)2], 0.5C5 H12'
_chemical_formula_weight     1057.34
_chemical_melting_point     ?
_symmetry_cell_setting     triclinic
_symmetry_space_group_name_H-M     'P -1'
_symmetry_space_group_name_Hall     '-P 1'
loop_
    _symmetry_equiv_pos_as_xyz
    'x, y, z'
    '-x, -y, -z'
_cell_length_a     12.2577(5)
_cell_length_b     12.3525(6)
_cell_length_c     12.9708(6)
_cell_angle_alpha     67.827(4)
_cell_angle_beta     75.039(3)
_cell_angle_gamma     66.773(3)
_cell_volume     1657.46(14)
_cell_formula_units_Z     1
_cell_measurement_reflns_used     19482
_cell_measurement_theta_min     1.82
_cell_measurement_theta_max     29.11
_cell_measurement_temperature     200(2)
_exptl_crystal_description     prism
_exptl_crystal_colour     red-brown
_exptl_crystal_size_max     0.50
_exptl_crystal_size_mid     0.40
_exptl_crystal_size_min     0.35
_exptl_crystal_density_diffrn     1.059
_exptl_crystal_density_meas     ?
_exptl_crystal_density_method     'not measured'
_exptl_crystal_F_000     573
_exptl_absorpt_coefficient_mu     0.367
_exptl_absorpt_correction_type     numerical
_exptl_absorpt_process_details     '(X-SHAPE and X-RED32; Stoe & Cie, 2005)'
_exptl_absorpt_correction_T_min     0.8091
_exptl_absorpt_correction_T_max     0.9045
_exptl_special_details
;
;
_diffrn_ambient_temperature     200(2)
_diffrn_radiation_type     MoK\a
_diffrn_radiation_wavelength     0.71073
_diffrn_radiation_source     'fine-focus sealed tube'
_diffrn_radiation_monochromator     graphite
_diffrn_measurement_device_type     'STOE IPDS II'
_diffrn_measurement_method     '\w'
_diffrn_detector_area_resol_mean     ?
_diffrn_reflns_number     23828
_diffrn_reflns_av_R_equivalents     0.0293
_diffrn_reflns_av_sigmaI/netI     0.0392
_diffrn_reflns_theta_min     1.89
_diffrn_reflns_theta_max     26.00
_diffrn_reflns_theta_full     26.00
_diffrn_measured_fraction_theta_max     0.998
_diffrn_measured_fraction_theta_full     0.998
_diffrn_reflns_limit_h_min     -15
_diffrn_reflns_limit_h_max     14
_diffrn_reflns_limit_k_min     -15
_diffrn_reflns_limit_k_max     15
_diffrn_reflns_limit_l_min     -15
_diffrn_reflns_limit_l_max     15
_diffrn_standards_number     ?
_diffrn_standards_interval_count     ?
_diffrn_standards_interval_time     ?
_diffrn_standards_decay_%     ?
_refine_special_details
;
Refinement of <i>F</i>^2^ against ALL reflections. The weighted <i>R</i>-factor
wR and goodness of fit <i>S</i> are based on <i>F</i>^2^, conventional
<i>R</i>-factors <i>R</i> are based on <i>F</i>, with <i>F</i> set to zero for
negative <i>F</i>^2^. The threshold expression of <i>F</i>^2^ >
\s(<i>F</i>^2^) is used only for calculating <i>R</i>-factors(gt) etc. and is
not relevant to the choice of reflections for refinement. <i>R</i>-factors
based on <i>F</i>^2^ are statistically about twice as large as those based on
<i>F</i>, and <i>R</i>- factors based on ALL data will be even larger.
;
_reflns_number_total     6500
_reflns_number_gt     4770
_reflns_threshold_expression     >2sigma(I)
_refine_ls_structure_factor_coef     Fsqd
_refine_ls_matrix_type     full
_refine_ls_R_factor_all     0.0698
_refine_ls_R_factor_gt     0.0517
_refine_ls_wR_factor_gt     0.1427
_refine_ls_wR_factor_ref     0.1512
_refine_ls_goodness_of_fit_ref     0.986
_refine_ls_restrained_S_all     0.992
_refine_ls_number_reflns     6500
_refine_ls_number_parameters     337
_refine_ls_number_restraints     53
_refine_ls_hydrogen_treatment     mixed
_refine_ls_weighting_scheme     calc
_refine_ls_weighting_details
         'calc w=1/[\s^2^(Fo^2^)+(0.1013P)^2^+0.0000P] where P=(Fo^2^+2Fc^2^)/3'
_atom_sites_solution_hydrogens     geom
_atom_sites_solution_primary     direct
_atom_sites_solution_secondary     difmap
_refine_ls_shift/su_max     0.001
_refine_ls_shift/su_mean     0.000
_refine_diff_density_max     0.690
_refine_diff_density_min     -0.586
_refine_ls_extinction_method     none
_refine_ls_extinction_coef     ?
loop_
    _atom_type_symbol
    _atom_type_description
    _atom_type_scat_dispersion_real
    _atom_type_scat_dispersion_imag
    _atom_type_scat_source
    'C' 'C' 0.0033 0.0016
                         'International Tables Vol C Tables 4.2.6.8 and 6.1.1.4'
    'H' 'H' 0.0000 0.0000
                         'International Tables Vol C Tables 4.2.6.8 and 6.1.1.4'
    'N' 'N' 0.0061 0.0033
                         'International Tables Vol C Tables 4.2.6.8 and 6.1.1.4'
    'Cr' 'Cr' 0.3209 0.6236
                         'International Tables Vol C Tables 4.2.6.8 and 6.1.1.4'
    'O' 'O' 0.0106 0.0060
                         'International Tables Vol C Tables 4.2.6.8 and 6.1.1.4'
    'Li' 'Li' -0.0003 0.0001
                         'International Tables Vol C Tables 4.2.6.8 and 6.1.1.4'
_computing_data_collection     'X-AREA (Stoe & Cie, 2005)'
_computing_cell_refinement     'X-AREA (Stoe & Cie, 2005)'
_computing_data_reduction     'X-AREA (Stoe & Cie, 2005)'
_computing_structure_solution     'SHELXS97 (Sheldrick, 2008)'
_computing_structure_refinement     'SHELXL97 (Sheldrick, 2008)'
_computing_molecular_graphics     'XP in SHELXTL (Sheldrick, 2008)'
_computing_publication_material     'SHELXTL (Sheldrick, 2008)'
loop_
    _atom_site_type_symbol
    _atom_site_label
    _atom_site_fract_x
    _atom_site_fract_y
    _atom_site_fract_z
    _atom_site_U_iso_or_equiv
    _atom_site_adp_type
    _atom_site_calc_flag
    _atom_site_refinement_flags
    _atom_site_occupancy
    _atom_site_disorder_assembly
    _atom_site_disorder_group
    C C1 -0.0138(2) 0.3858(2) 0.8461(2) 0.0448(6) Uani d . 1 . .
    H H1A -0.0463 0.3863 0.9250 0.054 Uiso calc R 1 . .
    C C2 0.0861(2) 0.2969(2) 0.8219(2) 0.0455(6) Uani d . 1 . .
    H H2A 0.1321 0.2279 0.8822 0.055 Uiso calc R 1 . .
    C C3 -0.1878(2) 0.5549(2) 0.7761(2) 0.0413(6) Uani d . 1 . .
    C C4 -0.2201(2) 0.6843(3) 0.7494(2) 0.0486(6) Uani d . 1 . .
    C C5 -0.3402(3) 0.7530(3) 0.7716(3) 0.0574(7) Uani d . 1 . .
    H H5A -0.3628 0.8404 0.7527 0.069 Uiso calc R 1 . .
    C C6 -0.4265(3) 0.6977(3) 0.8201(3) 0.0580(7) Uani d . 1 . .
    H H6A -0.5072 0.7459 0.8367 0.070 Uiso calc R 1 . .
    C C7 -0.3951(2) 0.5724(3) 0.8441(2) 0.0529(7) Uani d . 1 . .
    H H7A -0.4552 0.5345 0.8769 0.063 Uiso calc R 1 . .
    C C8 -0.2766(2) 0.4982(2) 0.8218(2) 0.0437(6) Uani d . 1 . .
    C C9 -0.2502(2) 0.3615(3) 0.8423(2) 0.0516(7) Uani d . 1 . .
    H H9A -0.1623 0.3246 0.8208 0.062 Uiso calc R 1 . .
    C C10 -0.2791(5) 0.2931(4) 0.9650(4) 0.1036(15) Uani d . 1 . .
    H H10A -0.2366 0.3068 1.0109 0.155 Uiso calc R 1 . .
    H H10B -0.2538 0.2043 0.9755 0.155 Uiso calc R 1 . .
    H H10C -0.3655 0.3242 0.9879 0.155 Uiso calc R 1 . .
    C C11 -0.3145(4) 0.3402(4) 0.7697(4) 0.0919(13) Uani d . 1 . .
    H H11A -0.2949 0.2510 0.7854 0.138 Uiso calc R 1 . .
    H H11B -0.2890 0.3776 0.6903 0.138 Uiso calc R 1 . .
    H H11C -0.4012 0.3783 0.7865 0.138 Uiso calc R 1 . .
    C C12 -0.1263(3) 0.7472(3) 0.7032(3) 0.0647(8) Uani d . 1 . .
    H H12A -0.0619 0.6995 0.6561 0.078 Uiso calc R 1 . .
    C C13 -0.0695(4) 0.7370(5) 0.7996(4) 0.0964(14) Uani d . 1 . .
    H H13A -0.0403 0.6499 0.8452 0.145 Uiso calc R 1 . .
    H H13B -0.1293 0.7853 0.8463 0.145 Uiso calc R 1 . .
    H H13C -0.0025 0.7691 0.7692 0.145 Uiso calc R 1 . .
    C C14 -0.1712(4) 0.8802(4) 0.6282(4) 0.1036(16) Uani d . 1 . .
    H H14A -0.2060 0.8829 0.5668 0.155 Uiso calc R 1 . .
    H H14B -0.1043 0.9125 0.5971 0.155 Uiso calc R 1 . .
    H H14C -0.2323 0.9310 0.6722 0.155 Uiso calc R 1 . .
    C C15 0.2134(2) 0.2000(2) 0.6846(2) 0.0457(6) Uani d . 1 . .
    C C16 0.1805(3) 0.0945(3) 0.7132(3) 0.0584(7) Uani d . 1 . .
    C C17 0.2667(3) -0.0132(3) 0.6939(3) 0.0726(9) Uani d D 1 . .
    H H17A 0.2457 -0.0856 0.7147 0.087 Uiso calc R 1 . .
    C C18 0.3814(3) -0.0162(3) 0.6454(3) 0.0731(10) Uani d D 1 . .
    H H18A 0.4395 -0.0906 0.6344 0.088 Uiso calc R 1 . .
    C C19 0.4114(3) 0.0889(3) 0.6129(3) 0.0644(8) Uani d D 1 . .
    H H19A 0.4897 0.0873 0.5767 0.077 Uiso calc R 1 . .
    C C20 0.3290(2) 0.1984(3) 0.6318(2) 0.0507(7) Uani d . 1 . .
    C C21 0.3675(3) 0.3106(3) 0.5935(3) 0.0591(7) Uani d . 1 . .
    H H21A 0.2971 0.3793 0.6129 0.071 Uiso calc R 1 . .
    C C22 0.4690(4) 0.2911(5) 0.6533(4) 0.0964(13) Uani d . 1 . .
    H H22A 0.4458 0.2642 0.7347 0.145 Uiso calc R 1 . .
    H H22B 0.4851 0.3691 0.6310 0.145 Uiso calc R 1 . .
    H H22C 0.5412 0.2275 0.6327 0.145 Uiso calc R 1 . .
    C C23 0.4011(4) 0.3531(4) 0.4659(3) 0.0795(10) Uani d . 1 . .
    H H23A 0.3339 0.3678 0.4290 0.119 Uiso calc R 1 . .
    H H23B 0.4715 0.2887 0.4439 0.119 Uiso calc R 1 . .
    H H23C 0.4195 0.4299 0.4432 0.119 Uiso calc R 1 . .
    C C24 0.0521(3) 0.0961(3) 0.7572(3) 0.0713(9) Uani d . 1 . .
    H H24A 0.0083 0.1706 0.7832 0.086 Uiso calc R 1 . .
    C C25 0.0419(5) -0.0170(5) 0.8554(4) 0.1118(16) Uani d . 1 . .
    H H25A 0.0805 -0.0249 0.9165 0.168 Uiso calc R 1 . .
    H H25B 0.0815 -0.0913 0.8314 0.168 Uiso calc R 1 . .
    H H25C -0.0427 -0.0080 0.8817 0.168 Uiso calc R 1 . .
    C C26 -0.0091(4) 0.1096(5) 0.6632(4) 0.1061(15) Uani d . 1 . .
    H H26A -0.0044 0.1840 0.6008 0.159 Uiso calc R 1 . .
    H H26B -0.0933 0.1170 0.6908 0.159 Uiso calc R 1 . .
    H H26C 0.0308 0.0366 0.6374 0.159 Uiso calc R 1 . .
    Cr Cr1 0.00936(3) 0.44741(4) 0.60558(3) 0.03797(15) Uani d . 1 . .
    H H1 0.085(3) 0.427(3) 0.480(3) 0.061(8) Uiso d . 1 . .
    N N1 -0.06604(17) 0.48141(19) 0.75400(17) 0.0401(5) Uani d . 1 . .
    N N2 0.12678(17) 0.30968(19) 0.70837(17) 0.0420(5) Uani d . 1 . .
    Li Li1 0.1189(4) 0.4715(5) 0.7480(4) 0.0572(12) Uani d . 1 A .
    O O1 0.2231(2) 0.5599(2) 0.7256(2) 0.0769(7) Uani d DU 1 . .
    C C27A 0.2516(7) 0.4269(7) 0.9263(7) 0.082(2) Uiso d PDU 0.567(7) A 1
    H H27A 0.2918 0.4153 0.9878 0.123 Uiso calc PR 0.567(7) A 1
    H H27B 0.2810 0.3498 0.9071 0.123 Uiso calc PR 0.567(7) A 1
    H H27C 0.1650 0.4491 0.9498 0.123 Uiso calc PR 0.567(7) A 1
    C C28A 0.2781(8) 0.5312(8) 0.8233(6) 0.089(2) Uiso d PDU 0.567(7) A 1
    H H28A 0.2512 0.6072 0.8452 0.107 Uiso calc PR 0.567(7) A 1
    H H28B 0.3659 0.5081 0.8019 0.107 Uiso calc PR 0.567(7) A 1
    C C29A 0.2652(9) 0.6611(7) 0.6526(7) 0.120(3) Uiso d PDU 0.567(7) A 1
    H H29A 0.3536 0.6373 0.6399 0.144 Uiso calc PR 0.567(7) A 1
    H H29B 0.2290 0.7358 0.6774 0.144 Uiso calc PR 0.567(7) A 1
    C C30A 0.2125(7) 0.6730(7) 0.5527(6) 0.081(2) Uiso d PDU 0.567(7) A 1
    H H30A 0.2340 0.7365 0.4864 0.122 Uiso calc PR 0.567(7) A 1
    H H30B 0.1251 0.6969 0.5699 0.122 Uiso calc PR 0.567(7) A 1
    H H30C 0.2445 0.5934 0.5377 0.122 Uiso calc PR 0.567(7) A 1
    C C27B 0.2760(7) 0.4731(9) 0.8854(8) 0.061(2) Uiso d PDU 0.433(7) A 2
    H H27D 0.3228 0.4577 0.9434 0.091 Uiso calc PR 0.433(7) A 2
    H H27E 0.2972 0.3966 0.8670 0.091 Uiso calc PR 0.433(7) A 2
    H H27F 0.1905 0.5003 0.9132 0.091 Uiso calc PR 0.433(7) A 2
    C C28B 0.3035(11) 0.5739(11) 0.7802(10) 0.117(4) Uiso d PDU 0.433(7) A 2
    H H28C 0.2767 0.6562 0.7907 0.140 Uiso calc PR 0.433(7) A 2
    H H28D 0.3879 0.5508 0.7453 0.140 Uiso calc PR 0.433(7) A 2
    C C29B 0.2524(10) 0.6262(7) 0.6090(5) 0.087(3) Uiso d PDU 0.433(7) A 2
    H H29C 0.2164 0.6034 0.5634 0.104 Uiso calc PR 0.433(7) A 2
    H H29D 0.3403 0.5925 0.5904 0.104 Uiso calc PR 0.433(7) A 2
    C C30B 0.2175(9) 0.7676(7) 0.5671(8) 0.088(3) Uiso d PDU 0.433(7) A 2
    H H30D 0.2386 0.7956 0.4855 0.132 Uiso calc PR 0.433(7) A 2
    H H30E 0.2604 0.7932 0.6029 0.132 Uiso calc PR 0.433(7) A 2
    H H30F 0.1310 0.8045 0.5862 0.132 Uiso calc PR 0.433(7) A 2
    C C31 0.6860(16) 0.9785(17) -0.0580(15) 0.087(5) Uiso d PD 0.25 B -1
    H H31A 0.7700 0.9694 -0.0621 0.131 Uiso calc PR 0.25 B -1
    H H31B 0.6481 1.0550 -0.1151 0.131 Uiso calc PR 0.25 B -1
    H H31C 0.6818 0.9074 -0.0714 0.131 Uiso calc PR 0.25 B -1
    C C32 0.6249(15) 0.9841(18) 0.0511(14) 0.091(5) Uiso d PD 0.25 B -1
    H H32A 0.6315 1.0544 0.0654 0.110 Uiso calc PR 0.25 B -1
    H H32B 0.6637 0.9070 0.1087 0.110 Uiso calc PR 0.25 B -1
    C C33 0.4968(17) 1.000(2) 0.061(2) 0.124(7) Uiso d PD 0.25 B -1
    H H33A 0.4543 1.0899 0.0441 0.149 Uiso calc PR 0.25 B -1
    H H33B 0.4732 0.9627 0.1422 0.149 Uiso calc PR 0.25 B -1
    C C34 0.4396(16) 0.957(2) 0.002(2) 0.118(7) Uiso d PD 0.25 B -1
    H H34A 0.4755 0.9725 -0.0777 0.141 Uiso calc PR 0.25 B -1
    H H34B 0.4558 0.8664 0.0364 0.141 Uiso calc PR 0.25 B -1
    C C35 0.3119(14) 1.0198(16) 0.0078(17) 0.077(4) Uiso d PD 0.25 B -1
    H H35A 0.2774 0.9896 -0.0317 0.116 Uiso calc PR 0.25 B -1
    H H35B 0.2956 1.1092 -0.0274 0.116 Uiso calc PR 0.25 B -1
    H H35C 0.2760 1.0033 0.0866 0.116 Uiso calc PR 0.25 B -1
loop_
    _atom_site_aniso_label
    _atom_site_aniso_U_11
    _atom_site_aniso_U_22
    _atom_site_aniso_U_33
    _atom_site_aniso_U_12
    _atom_site_aniso_U_13
    _atom_site_aniso_U_23
    C1 0.0394(13) 0.0572(15) 0.0428(14) -0.0133(12) -0.0062(11) -0.0232(12)
    C2 0.0393(14) 0.0529(15) 0.0470(14) -0.0097(11) -0.0116(11) -0.0202(12)
    C3 0.0317(12) 0.0545(15) 0.0403(13) -0.0096(11) -0.0024(10) -0.0238(11)
    C4 0.0412(14) 0.0521(15) 0.0544(16) -0.0116(12) -0.0001(12) -0.0265(13)
    C5 0.0483(16) 0.0519(16) 0.0649(18) -0.0064(13) -0.0013(14) -0.0255(14)
    C6 0.0354(14) 0.0658(19) 0.0613(18) -0.0027(13) -0.0018(12) -0.0253(15)
    C7 0.0344(14) 0.0680(18) 0.0529(16) -0.0144(13) -0.0002(11) -0.0215(14)
    C8 0.0357(13) 0.0540(15) 0.0436(13) -0.0126(11) -0.0043(10) -0.0205(12)
    C9 0.0422(15) 0.0575(16) 0.0609(17) -0.0195(12) -0.0041(12) -0.0231(14)
    C10 0.150(4) 0.064(2) 0.076(3) -0.037(3) 0.009(3) -0.013(2)
    C11 0.097(3) 0.079(2) 0.126(4) -0.028(2) -0.044(3) -0.040(2)
    C12 0.0529(18) 0.0580(18) 0.089(2) -0.0206(14) 0.0121(16) -0.0402(17)
    C13 0.074(3) 0.121(3) 0.135(4) -0.048(2) 0.006(2) -0.080(3)
    C14 0.090(3) 0.062(2) 0.136(4) -0.031(2) 0.024(3) -0.027(2)
    C15 0.0384(14) 0.0458(14) 0.0509(15) -0.0014(11) -0.0114(11) -0.0223(12)
    C16 0.0541(17) 0.0524(16) 0.0704(19) -0.0100(13) -0.0069(14) -0.0296(15)
    C17 0.078(2) 0.0478(17) 0.085(2) -0.0088(16) -0.0058(19) -0.0300(17)
    C18 0.066(2) 0.0559(19) 0.081(2) 0.0078(16) -0.0080(17) -0.0345(17)
    C19 0.0470(17) 0.0647(19) 0.069(2) 0.0045(14) -0.0061(14) -0.0319(16)
    C20 0.0390(14) 0.0561(16) 0.0529(16) -0.0032(12) -0.0096(12) -0.0234(13)
    C21 0.0391(15) 0.0716(19) 0.070(2) -0.0142(13) 0.0008(13) -0.0355(16)
    C22 0.091(3) 0.130(4) 0.094(3) -0.050(3) -0.025(2) -0.040(3)
    C23 0.079(3) 0.089(3) 0.076(2) -0.038(2) -0.0112(19) -0.022(2)
    C24 0.064(2) 0.0645(19) 0.101(3) -0.0257(16) -0.0001(18) -0.044(2)
    C25 0.104(4) 0.141(4) 0.094(3) -0.062(3) 0.005(3) -0.029(3)
    C26 0.076(3) 0.126(4) 0.122(4) -0.041(3) -0.022(3) -0.031(3)
    Cr1 0.0292(2) 0.0452(2) 0.0423(2) -0.00587(15) -0.00548(15) -0.02277(17)
    N1 0.0296(10) 0.0497(12) 0.0450(12) -0.0095(9) -0.0030(8) -0.0239(10)
    N2 0.0338(11) 0.0467(11) 0.0477(12) -0.0059(9) -0.0073(9) -0.0235(10)
    Li1 0.049(3) 0.074(3) 0.063(3) -0.024(2) -0.010(2) -0.031(3)
    O1 0.0555(13) 0.0807(15) 0.1092(19) -0.0318(12) 0.0033(12) -0.0445(14)
_geom_special_details
;
All esds (except the esd in the dihedral angle between two l.s. planes) are
estimated using the full covariance matrix. The cell esds are taken into
account individually in the estimation of esds in distances, angles and
torsion angles; correlations between esds in cell parameters are only used
when they are defined by crystal symmetry. An approximate (isotropic)
treatment of cell esds is used for estimating esds involving l.s. planes.
;
loop_
    _geom_bond_atom_site_label_1
    _geom_bond_atom_site_label_2
    _geom_bond_site_symmetry_2
    _geom_bond_distance
    _geom_bond_publ_flag
    C1 C2 . 1.344(4) ?
    C1 N1 . 1.402(3) ?
    C1 Li1 . 2.159(6) ?
    C1 H1A . 1.0000 ?
    C2 N2 . 1.396(3) ?
    C2 Li1 . 2.159(6) ?
    C2 H2A . 1.0000 ?
    C3 C8 . 1.407(4) ?
    C3 C4 . 1.410(4) ?
    C3 N1 . 1.429(3) ?
    C4 C5 . 1.397(4) ?
    C4 C12 . 1.510(4) ?
    C5 C6 . 1.373(4) ?
    C5 H5A . 0.9500 ?
    C6 C7 . 1.367(4) ?
    C6 H6A . 0.9500 ?
    C7 C8 . 1.402(4) ?
    C7 H7A . 0.9500 ?
    C8 C9 . 1.517(4) ?
    C9 C10 . 1.517(5) ?
    C9 C11 . 1.520(4) ?
    C9 H9A . 1.0000 ?
    C10 H10A . 0.9800 ?
    C10 H10B . 0.9800 ?
    C10 H10C . 0.9800 ?
    C11 H11A . 0.9800 ?
    C11 H11B . 0.9800 ?
    C11 H11C . 0.9800 ?
    C12 C14 . 1.518(5) ?
    C12 C13 . 1.525(5) ?
    C12 H12A . 1.0000 ?
    C13 H13A . 0.9800 ?
    C13 H13B . 0.9800 ?
    C13 H13C . 0.9800 ?
    C14 H14A . 0.9800 ?
    C14 H14B . 0.9800 ?
    C14 H14C . 0.9800 ?
    C15 C20 . 1.402(4) ?
    C15 C16 . 1.405(4) ?
    C15 N2 . 1.438(3) ?
    C16 C17 . 1.398(4) ?
    C16 C24 . 1.524(5) ?
    C17 C18 . 1.376(3) ?
    C17 H17A . 0.9500 ?
    C18 C19 . 1.372(3) ?
    C18 H18A . 0.9500 ?
    C19 C20 . 1.398(4) ?
    C19 H19A . 0.9500 ?
    C20 C21 . 1.505(4) ?
    C21 C22 . 1.526(5) ?
    C21 C23 . 1.531(5) ?
    C21 H21A . 1.0000 ?
    C22 H22A . 0.9800 ?
    C22 H22B . 0.9800 ?
    C22 H22C . 0.9800 ?
    C23 H23A . 0.9800 ?
    C23 H23B . 0.9800 ?
    C23 H23C . 0.9800 ?
    C24 C26 . 1.515(6) ?
    C24 C25 . 1.517(6) ?
    C24 H24A . 1.0000 ?
    C25 H25A . 0.9800 ?
    C25 H25B . 0.9800 ?
    C25 H25C . 0.9800 ?
    C26 H26A . 0.9800 ?
    C26 H26B . 0.9800 ?
    C26 H26C . 0.9800 ?
    Cr1 N2 . 2.023(2) ?
    Cr1 N1 . 2.030(2) ?
    Cr1 Cr1 2_566 2.5780(8) ?
    Cr1 Li1 . 2.704(4) ?
    Cr1 H1 . 1.72(3) ?
    N1 Li1 . 2.204(5) ?
    N2 Li1 . 2.206(5) ?
    Li1 O1 . 1.891(5) ?
    O1 C28B . 1.445(5) ?
    O1 C29A . 1.445(5) ?
    O1 C28A . 1.449(5) ?
    O1 C29B . 1.450(5) ?
    C27A C28A . 1.535(6) ?
    C27A H27A . 0.9800 ?
    C27A H27B . 0.9800 ?
    C27A H27C . 0.9800 ?
    C28A H28A . 0.9900 ?
    C28A H28B . 0.9900 ?
    C29A C30A . 1.527(6) ?
    C29A H29A . 0.9900 ?
    C29A H29B . 0.9900 ?
    C30A H30A . 0.9800 ?
    C30A H30B . 0.9800 ?
    C30A H30C . 0.9800 ?
    C27B C28B . 1.528(7) ?
    C27B H27D . 0.9800 ?
    C27B H27E . 0.9800 ?
    C27B H27F . 0.9800 ?
    C28B H28C . 0.9900 ?
    C28B H28D . 0.9900 ?
    C29B C30B . 1.531(6) ?
    C29B H29C . 0.9900 ?
    C29B H29D . 0.9900 ?
    C30B H30D . 0.9800 ?
    C30B H30E . 0.9800 ?
    C30B H30F . 0.9800 ?
    C31 C32 . 1.433(16) ?
    C31 H31A . 0.9800 ?
    C31 H31B . 0.9800 ?
    C31 H31C . 0.9800 ?
    C32 C33 . 1.482(17) ?
    C32 H32A . 0.9900 ?
    C32 H32B . 0.9900 ?
    C33 C34 . 1.496(17) ?
    C33 H33A . 0.9900 ?
    C33 H33B . 0.9900 ?
    C34 C35 . 1.444(16) ?
    C34 H34A . 0.9900 ?
    C34 H34B . 0.9900 ?
    C35 H35A . 0.9800 ?
    C35 H35B . 0.9800 ?
    C35 H35C . 0.9800 ?
loop_
    _geom_angle_atom_site_label_1
    _geom_angle_atom_site_label_2
    _geom_angle_atom_site_label_3
    _geom_angle_site_symmetry_1
    _geom_angle_site_symmetry_3
    _geom_angle
    _geom_angle_publ_flag
    C2 C1 N1 . . 116.1(2) ?
    C2 C1 Li1 . . 71.9(2) ?
    N1 C1 Li1 . . 73.0(2) ?
    C2 C1 H1A . . 121.9 ?
    N1 C1 H1A . . 121.9 ?
    Li1 C1 H1A . . 121.9 ?
    C1 C2 N2 . . 116.8(2) ?
    C1 C2 Li1 . . 71.9(2) ?
    N2 C2 Li1 . . 73.20(19) ?
    C1 C2 H2A . . 121.6 ?
    N2 C2 H2A . . 121.6 ?
    Li1 C2 H2A . . 121.6 ?
    C8 C3 C4 . . 119.8(2) ?
    C8 C3 N1 . . 119.9(2) ?
    C4 C3 N1 . . 120.3(2) ?
    C5 C4 C3 . . 118.6(3) ?
    C5 C4 C12 . . 120.4(3) ?
    C3 C4 C12 . . 120.9(2) ?
    C6 C5 C4 . . 121.8(3) ?
    C6 C5 H5A . . 119.1 ?
    C4 C5 H5A . . 119.1 ?
    C7 C6 C5 . . 119.3(3) ?
    C7 C6 H6A . . 120.3 ?
    C5 C6 H6A . . 120.3 ?
    C6 C7 C8 . . 121.8(3) ?
    C6 C7 H7A . . 119.1 ?
    C8 C7 H7A . . 119.1 ?
    C7 C8 C3 . . 118.6(2) ?
    C7 C8 C9 . . 118.8(2) ?
    C3 C8 C9 . . 122.6(2) ?
    C10 C9 C8 . . 112.3(3) ?
    C10 C9 C11 . . 110.1(3) ?
    C8 C9 C11 . . 112.2(3) ?
    C10 C9 H9A . . 107.3 ?
    C8 C9 H9A . . 107.3 ?
    C11 C9 H9A . . 107.3 ?
    C9 C10 H10A . . 109.5 ?
    C9 C10 H10B . . 109.5 ?
    H10A C10 H10B . . 109.5 ?
    C9 C10 H10C . . 109.5 ?
    H10A C10 H10C . . 109.5 ?
    H10B C10 H10C . . 109.5 ?
    C9 C11 H11A . . 109.5 ?
    C9 C11 H11B . . 109.5 ?
    H11A C11 H11B . . 109.5 ?
    C9 C11 H11C . . 109.5 ?
    H11A C11 H11C . . 109.5 ?
    H11B C11 H11C . . 109.5 ?
    C4 C12 C14 . . 114.3(3) ?
    C4 C12 C13 . . 109.5(3) ?
    C14 C12 C13 . . 111.8(3) ?
    C4 C12 H12A . . 107.0 ?
    C14 C12 H12A . . 107.0 ?
    C13 C12 H12A . . 107.0 ?
    C12 C13 H13A . . 109.5 ?
    C12 C13 H13B . . 109.5 ?
    H13A C13 H13B . . 109.5 ?
    C12 C13 H13C . . 109.5 ?
    H13A C13 H13C . . 109.5 ?
    H13B C13 H13C . . 109.5 ?
    C12 C14 H14A . . 109.5 ?
    C12 C14 H14B . . 109.5 ?
    H14A C14 H14B . . 109.5 ?
    C12 C14 H14C . . 109.5 ?
    H14A C14 H14C . . 109.5 ?
    H14B C14 H14C . . 109.5 ?
    C20 C15 C16 . . 120.0(2) ?
    C20 C15 N2 . . 120.7(2) ?
    C16 C15 N2 . . 119.3(2) ?
    C17 C16 C15 . . 118.8(3) ?
    C17 C16 C24 . . 119.0(3) ?
    C15 C16 C24 . . 122.1(2) ?
    C18 C17 C16 . . 121.2(3) ?
    C18 C17 H17A . . 119.4 ?
    C16 C17 H17A . . 119.4 ?
    C19 C18 C17 . . 119.6(3) ?
    C19 C18 H18A . . 120.2 ?
    C17 C18 H18A . . 120.2 ?
    C18 C19 C20 . . 121.4(3) ?
    C18 C19 H19A . . 119.3 ?
    C20 C19 H19A . . 119.3 ?
    C19 C20 C15 . . 118.9(3) ?
    C19 C20 C21 . . 118.7(3) ?
    C15 C20 C21 . . 122.5(2) ?
    C20 C21 C22 . . 112.8(3) ?
    C20 C21 C23 . . 111.6(3) ?
    C22 C21 C23 . . 110.7(3) ?
    C20 C21 H21A . . 107.2 ?
    C22 C21 H21A . . 107.2 ?
    C23 C21 H21A . . 107.2 ?
    C21 C22 H22A . . 109.5 ?
    C21 C22 H22B . . 109.5 ?
    H22A C22 H22B . . 109.5 ?
    C21 C22 H22C . . 109.5 ?
    H22A C22 H22C . . 109.5 ?
    H22B C22 H22C . . 109.5 ?
    C21 C23 H23A . . 109.5 ?
    C21 C23 H23B . . 109.5 ?
    H23A C23 H23B . . 109.5 ?
    C21 C23 H23C . . 109.5 ?
    H23A C23 H23C . . 109.5 ?
    H23B C23 H23C . . 109.5 ?
    C26 C24 C25 . . 109.6(4) ?
    C26 C24 C16 . . 110.0(3) ?
    C25 C24 C16 . . 113.8(3) ?
    C26 C24 H24A . . 107.7 ?
    C25 C24 H24A . . 107.7 ?
    C16 C24 H24A . . 107.7 ?
    C24 C25 H25A . . 109.5 ?
    C24 C25 H25B . . 109.5 ?
    H25A C25 H25B . . 109.5 ?
    C24 C25 H25C . . 109.5 ?
    H25A C25 H25C . . 109.5 ?
    H25B C25 H25C . . 109.5 ?
    C24 C26 H26A . . 109.5 ?
    C24 C26 H26B . . 109.5 ?
    H26A C26 H26B . . 109.5 ?
    C24 C26 H26C . . 109.5 ?
    H26A C26 H26C . . 109.5 ?
    H26B C26 H26C . . 109.5 ?
    N2 Cr1 N1 . . 79.44(8) ?
    N2 Cr1 Cr1 . 2_566 139.85(6) ?
    N1 Cr1 Cr1 . 2_566 139.45(6) ?
    N2 Cr1 Li1 . . 53.31(13) ?
    N1 Cr1 Li1 . . 53.20(12) ?
    Cr1 Cr1 Li1 2_566 . 133.28(12) ?
    N2 Cr1 H1 . . 99.1(10) ?
    N1 Cr1 H1 . . 173.4(10) ?
    Cr1 Cr1 H1 2_566 . 41.0(10) ?
    Li1 Cr1 H1 . . 120.8(10) ?
    C1 N1 C3 . . 116.5(2) ?
    C1 N1 Cr1 . . 113.00(15) ?
    C3 N1 Cr1 . . 124.17(15) ?
    C1 N1 Li1 . . 69.5(2) ?
    C3 N1 Li1 . . 141.9(2) ?
    Cr1 N1 Li1 . . 79.28(14) ?
    C2 N2 C15 . . 115.3(2) ?
    C2 N2 Cr1 . . 113.15(15) ?
    C15 N2 Cr1 . . 125.94(16) ?
    C2 N2 Li1 . . 69.51(19) ?
    C15 N2 Li1 . . 139.9(2) ?
    Cr1 N2 Li1 . . 79.38(15) ?
    O1 Li1 C2 . . 147.1(3) ?
    O1 Li1 C1 . . 153.6(3) ?
    C2 Li1 C1 . . 36.26(13) ?
    O1 Li1 N1 . . 146.7(3) ?
    C2 Li1 N1 . . 64.56(16) ?
    C1 Li1 N1 . . 37.46(12) ?
    O1 Li1 N2 . . 136.9(3) ?
    C2 Li1 N2 . . 37.29(12) ?
    C1 Li1 N2 . . 64.60(16) ?
    N1 Li1 N2 . . 71.92(16) ?
    O1 Li1 Cr1 . . 132.7(3) ?
    C2 Li1 Cr1 . . 71.45(14) ?
    C1 Li1 Cr1 . . 71.71(14) ?
    N1 Li1 Cr1 . . 47.53(10) ?
    N2 Li1 Cr1 . . 47.31(10) ?
    C28B O1 C29A . . 70.4(6) ?
    C29A O1 C28A . . 98.4(5) ?
    C28B O1 C29B . . 101.9(7) ?
    C28A O1 C29B . . 130.0(6) ?
    C28B O1 Li1 . . 143.1(5) ?
    C29A O1 Li1 . . 146.2(4) ?
    C28A O1 Li1 . . 114.7(4) ?
    C29B O1 Li1 . . 114.1(5) ?
    C28A C27A H27A . . 109.5 ?
    C28A C27A H27B . . 109.5 ?
    H27A C27A H27B . . 109.5 ?
    C28A C27A H27C . . 109.5 ?
    H27A C27A H27C . . 109.5 ?
    H27B C27A H27C . . 109.5 ?
    O1 C28A C27A . . 115.7(6) ?
    O1 C28A H28A . . 108.4 ?
    C27A C28A H28A . . 108.4 ?
    O1 C28A H28B . . 108.4 ?
    C27A C28A H28B . . 108.4 ?
    H28A C28A H28B . . 107.4 ?
    O1 C29A C30A . . 92.9(5) ?
    O1 C29A H29A . . 113.1 ?
    C30A C29A H29A . . 113.1 ?
    O1 C29A H29B . . 113.1 ?
    C30A C29A H29B . . 113.1 ?
    H29A C29A H29B . . 110.5 ?
    C29A C30A H30A . . 109.5 ?
    C29A C30A H30B . . 109.5 ?
    H30A C30A H30B . . 109.5 ?
    C29A C30A H30C . . 109.5 ?
    H30A C30A H30C . . 109.5 ?
    H30B C30A H30C . . 109.5 ?
    C28B C27B H27D . . 109.5 ?
    C28B C27B H27E . . 109.5 ?
    H27D C27B H27E . . 109.5 ?
    C28B C27B H27F . . 109.5 ?
    H27D C27B H27F . . 109.5 ?
    H27E C27B H27F . . 109.5 ?
    O1 C28B C27B . . 88.8(6) ?
    O1 C28B H28C . . 113.8 ?
    C27B C28B H28C . . 113.8 ?
    O1 C28B H28D . . 113.8 ?
    C27B C28B H28D . . 113.8 ?
    H28C C28B H28D . . 111.1 ?
    O1 C29B C30B . . 121.4(7) ?
    O1 C29B H29C . . 107.0 ?
    C30B C29B H29C . . 107.0 ?
    O1 C29B H29D . . 107.0 ?
    C30B C29B H29D . . 107.0 ?
    H29C C29B H29D . . 106.7 ?
    C29B C30B H30D . . 109.5 ?
    C29B C30B H30E . . 109.5 ?
    H30D C30B H30E . . 109.5 ?
    C29B C30B H30F . . 109.5 ?
    H30D C30B H30F . . 109.5 ?
    H30E C30B H30F . . 109.5 ?
    C32 C31 H31A . . 109.5 ?
    C32 C31 H31B . . 109.5 ?
    H31A C31 H31B . . 109.5 ?
    C32 C31 H31C . . 109.5 ?
    H31A C31 H31C . . 109.5 ?
    H31B C31 H31C . . 109.5 ?
    C31 C32 C33 . . 111.6(17) ?
    C31 C32 H32A . . 109.3 ?
    C33 C32 H32A . . 109.3 ?
    C31 C32 H32B . . 109.3 ?
    C33 C32 H32B . . 109.3 ?
    H32A C32 H32B . . 108.0 ?
    C32 C33 C34 . . 128.5(18) ?
    C32 C33 H33A . . 105.2 ?
    C34 C33 H33A . . 105.2 ?
    C32 C33 H33B . . 105.2 ?
    C34 C33 H33B . . 105.2 ?
    H33A C33 H33B . . 105.9 ?
    C35 C34 C33 . . 111.6(16) ?
    C35 C34 H34A . . 109.3 ?
    C33 C34 H34A . . 109.3 ?
    C35 C34 H34B . . 109.3 ?
    C33 C34 H34B . . 109.3 ?
    H34A C34 H34B . . 108.0 ?
    C34 C35 H35A . . 109.5 ?
    C34 C35 H35B . . 109.5 ?
    H35A C35 H35B . . 109.5 ?
    C34 C35 H35C . . 109.5 ?
    H35A C35 H35C . . 109.5 ?
    H35B C35 H35C . . 109.5 ?
data_global
_journal_date_recd_electronic     2010-01-26
_journal_date_accepted     2010-02-10
_journal_name_full     'Acta Crystallographica, Section E'
_journal_year     2010
_journal_volume     66
_journal_issue      3
_journal_page_first     m296
_journal_page_last     m297
_journal_paper_category     QM
_journal_coeditor_code     IM2181
_publ_contact_author_name     'Stephan Peitz'
_publ_contact_author_address
;
 Leibniz-Institut f\"ur Katalyse e. V.
 an der Universit\"at Rostock
 Albert-Einstein-Stra\&se 29a
 18059 Rostock
 Germany
;
_publ_contact_author_email     stephan.peitz@catalysis.de
_publ_contact_author_fax     '0381 1281 51133'
_publ_contact_author_phone     '0381 1281 133'
_publ_section_title
;\
Bis[\m-<i>N</i>,<i>N</i>'-bis(2,6-diisopropylphenyl)ethene-1,2-diamido]-\
1,4(\h^2^);1:2\k^4^<i>N</i>:<i>N</i>;3:4\k^4^<i>N</i>:<i>N</i>-bis(diethyl
ether)-1\k<i>O</i>,4\k<i>O</i>-di-\m-hydrido-2:3\k^4^<i>H</i>:<i>H</i>-\
2,3-dichromium(II)-1,4-dilithium(I) pentane hemisolvate
;
loop_
    _publ_author_name
    _publ_author_address
    'Peitz, Stephan'
;
Leibniz-Institut f\"ur Katalyse e. V. an der Universit\"at Rostock
Albert-Einstein-Str. 29a
18059 Rostock
Germany
;
    'Peulecke, Normen'
;
Leibniz-Institut f\"ur Katalyse e. V. an der Universit\"at Rostock
Albert-Einstein-Str. 29a
18059 Rostock
Germany
;
    'M\"uller, Bernd H.'
;
Leibniz-Institut f\"ur Katalyse e. V. an der Universit\"at Rostock
Albert-Einstein-Str. 29a
18059 Rostock
Germany
;
    'Spannenberg, Anke'
;
Leibniz-Institut f\"ur Katalyse e. V. an der Universit\"at Rostock
Albert-Einstein-Str. 29a
18059 Rostock
Germany
;
    'Rosenthal, Uwe'
;
Leibniz-Institut f\"ur Katalyse e. V. an der Universit\"at Rostock
Albert-Einstein-Str. 29a
18059 Rostock
Germany
;
