# Supplementary material for: Bis[μ-N,N′-bis(2,6-diisopropylphenyl)ethene-1,2-diamido]-1,4(η2);1:2κ4 N:N;3:4κ4 N:N-bis(diethyl ether)-1κO,4κO-di-μ-hydrido-2:3κ4 H:H-2,3-dichromium(II)-1,4-dilithium(I) pentane hemisolvate
Source: Acta Crystallogr Sect E Struct Rep Online. 2010 Feb 13;66(Pt 3):m296–7. doi: 10.1107/S160053681000560X (PMC2983495; doi:10.1107/S160053681000560X)
Supplement: Supplementary file 2 [file e-66-0m296-Isup2.hkl]

# 
# h,k,l, Fc-squared, Fo-squared, sigma(Fo-squared) and status flag 
# 
data_I
_shelx_title '   ks789t in P-1' 
_shelx_refln_list_code          4 
_shelx_F_calc_maximum      133.27 
_exptl_crystal_F_000       573.00 
_reflns_d_resolution_high  0.8107 
 
loop_ 
 _symmetry_equiv_pos_as_xyz 
 'x, y, z' 
 '-x, -y, -z' 
 
_cell_length_a    12.2577 
_cell_length_b    12.3525 
_cell_length_c    12.9708 
_cell_angle_alpha  67.827 
_cell_angle_beta   75.039 
_cell_angle_gamma  66.773 
 
_shelx_F_squared_multiplier     1.000 
 
loop_ 
 _refln_index_h 
 _refln_index_k 
 _refln_index_l 
 _refln_F_squared_calc 
 _refln_F_squared_meas 
 _refln_F_squared_sigma 
 _refln_observed_status 
   2   0   0      228.52      160.31      9.93 o 
   3   0   0     4703.88     4839.11     29.69 o 
   4   0   0     3135.86     2859.94     26.59 o 
   5   0   0     1926.52     2110.93     23.12 o 
   6   0   0       21.01       25.26      7.57 o 
   7   0   0      251.86      212.04      8.36 o 
   8   0   0      416.70      448.95     11.17 o 
   9   0   0      227.69      219.45      8.17 o 
  10   0   0      245.09      250.13     14.57 o 
  11   0   0       54.93       50.00      8.49 o 
  12   0   0       64.48       73.51      9.99 o 
  13   0   0       21.82       21.20      9.60 o 
 -13   1   0       38.78       44.31     10.02 o 
 -12   1   0       21.30       25.31     10.18 o 
 -11   1   0       64.72       55.11      8.77 o 
 -10   1   0       43.98       42.65      8.84 o 
  -9   1   0      281.51      301.76     11.60 o 
  -8   1   0      630.15      621.39      9.40 o 
  -7   1   0      222.02      236.51     10.14 o 
  -6   1   0        1.31        6.60      6.20 o 
  -5   1   0     1212.08     1259.47     11.66 o 
  -4   1   0     3115.49     3153.60     34.18 o 
  -3   1   0     1719.88     2150.82     24.26 o 
  -2   1   0      495.56      548.86      9.66 o 
   0   1   0     9592.88     6784.07     59.24 o 
   1   1   0     7092.02    10656.43     55.96 o 
   2   1   0        1.45       29.00      6.84 o 
   3   1   0    14992.04    13987.54    221.07 o 
   4   1   0     1177.73     1395.86     13.17 o 
   5   1   0        2.99       15.15      8.19 o 
   6   1   0       83.60      107.06      7.39 o 
   7   1   0      609.83      588.14     21.23 o 
   8   1   0      292.25      276.55      8.92 o 
   9   1   0      175.94      172.24     13.46 o 
  10   1   0      376.28      374.44      9.96 o 
  11   1   0      170.51      193.27     10.69 o 
  12   1   0       52.41       50.74      8.97 o 
  13   1   0       38.90       43.11      9.51 o 
  14   1   0       23.59       26.22     10.53 o 
 -12   2   0        0.30        1.96      9.53 o 
 -11   2   0       14.75       17.01      8.72 o 
 -10   2   0       73.20       80.75     10.39 o 
  -9   2   0      140.51      116.51      8.30 o 
  -8   2   0       54.39       59.57      7.81 o 
  -7   2   0      673.55      664.03      9.31 o 
  -6   2   0       94.73       95.82      6.53 o 
  -5   2   0     1014.42     1036.68     12.32 o 
  -4   2   0     2109.33     2076.10     18.26 o 
  -3   2   0        1.55        7.21      5.38 o 
  -2   2   0     1271.23     1309.37     10.67 o 
  -1   2   0     5562.17     4728.76     19.65 o 
   0   2   0      936.15     1835.20     14.46 o 
   1   2   0        7.64       39.15      6.38 o 
   2   2   0      392.35      518.50      9.67 o 
   3   2   0    12514.64    13036.76     61.54 o 
   4   2   0     2071.44     2103.19     15.94 o 
   5   2   0     1337.88     1397.90     12.09 o 
   6   2   0       46.72       16.76      6.47 o 
   7   2   0      253.05      245.11      8.56 o 
   8   2   0      285.79      230.90      8.00 o 
   9   2   0        5.75       17.90      9.04 o 
  10   2   0      224.30      253.80     10.31 o 
  11   2   0      489.80      477.60     12.23 o 
  12   2   0      116.84      101.45      8.97 o 
  13   2   0       36.83       40.47      9.49 o 
  14   2   0       25.30       38.85     12.49 o 
 -12   3   0        0.50       -1.84     10.55 o 
 -11   3   0        3.13       12.73      9.22 o 
 -10   3   0       54.27       56.48      8.81 o 
  -9   3   0       27.24       33.22      7.59 o 
  -8   3   0      416.21      404.87      7.93 o 
  -7   3   0        3.62       10.72      6.96 o 
  -6   3   0       95.58       96.63      6.53 o 
  -5   3   0      148.21      130.86      5.75 o 
  -4   3   0     1106.67     1265.15     10.14 o 
  -3   3   0       69.43       49.84      5.16 o 
  -2   3   0      239.98      288.28      6.66 o 
  -1   3   0     3223.50     3365.14     14.55 o 
   0   3   0     1375.19     1897.49     12.23 o 
   1   3   0     1353.98     1865.08     12.86 o 
   2   3   0      121.32      113.76      6.61 o 
   3   3   0        8.53       10.44      6.42 o 
   4   3   0        1.44        8.17      5.72 o 
   5   3   0      184.13      131.28      7.89 o 
   6   3   0     1493.12     1871.36     12.42 o 
   7   3   0      390.49      430.97      8.24 o 
   8   3   0      554.41      526.13     11.45 o 
   9   3   0        8.73       13.14      8.11 o 
  10   3   0       30.70       48.37      8.73 o 
  11   3   0      259.90      273.03     12.61 o 
  12   3   0      125.15      101.33      9.93 o 
  13   3   0      111.03      135.29     11.74 o 
  14   3   0       33.83       41.25     12.43 o 
 -11   4   0       17.86       15.64     10.60 o 
 -10   4   0       13.97       14.88      8.36 o 
  -9   4   0       18.29       14.21      7.39 o 
  -8   4   0       22.79       18.48      6.68 o 
  -7   4   0      136.56      155.80      6.42 o 
  -6   4   0       45.44       41.19      6.37 o 
  -5   4   0      192.04      171.15      5.90 o 
  -4   4   0      146.72      148.58      5.70 o 
  -3   4   0      748.35      875.80     12.04 o 
  -2   4   0      185.92      164.88      5.81 o 
  -1   4   0       13.96       15.72      4.76 o 
   0   4   0      894.03     1086.22      8.96 o 
   1   4   0       43.31       13.00      5.59 o 
   2   4   0       58.00       56.55      5.51 o 
   3   4   0      320.89      289.56      7.03 o 
   4   4   0      144.40      106.72      6.36 o 
   5   4   0     1084.96     1281.08     15.99 o 
   6   4   0        0.69        1.34      6.67 o 
   7   4   0       57.95       86.02      6.44 o 
   8   4   0      241.42      173.47      6.92 o 
   9   4   0      100.68      102.26      6.56 o 
  10   4   0       26.65       39.17      7.38 o 
  11   4   0      141.99      107.80     10.37 o 
  12   4   0       31.11       29.25      8.81 o 
  13   4   0      101.32      128.45     11.85 o 
  14   4   0       71.29       63.80     12.54 o 
 -11   5   0       14.68       16.98     10.24 o 
 -10   5   0       54.37       59.21      8.52 o 
  -9   5   0       88.26       81.61      7.48 o 
  -8   5   0      138.13      129.62      7.60 o 
  -7   5   0       27.29       29.80      6.64 o 
  -6   5   0      108.01      117.16      7.15 o 
  -5   5   0       83.70       68.89      5.77 o 
  -4   5   0      337.86      347.84      6.69 o 
  -3   5   0      471.02      557.01      7.42 o 
  -2   5   0        9.33       21.31      5.12 o 
  -1   5   0        1.39       -0.40      4.98 o 
   0   5   0      743.99      814.26      7.81 o 
   1   5   0      546.81      614.15      7.66 o 
   2   5   0      259.21      303.23      6.83 o 
   3   5   0      221.17      266.37      6.80 o 
   4   5   0        0.04        7.99      5.43 o 
   5   5   0      169.01      135.35      6.20 o 
   6   5   0      180.73      187.29      7.74 o 
   7   5   0      140.41       98.57      6.45 o 
   8   5   0        0.20        0.84      6.21 o 
   9   5   0        6.27       14.16      8.38 o 
  10   5   0       23.22       26.72      9.18 o 
  11   5   0      102.09       91.43      8.46 o 
  12   5   0       62.88       72.98      9.84 o 
  13   5   0       65.64       87.66     10.52 o 
  14   5   0       47.43       32.99     12.58 o 
 -10   6   0       40.23       42.31      8.73 o 
  -9   6   0       97.22       87.21      7.95 o 
  -8   6   0       83.74       82.70      7.40 o 
  -7   6   0       26.89       25.82      6.66 o 
  -6   6   0      199.17      190.10      7.39 o 
  -5   6   0      354.89      327.25     11.23 o 
  -4   6   0        0.57        2.48      5.61 o 
  -3   6   0      247.63      234.85      6.13 o 
  -2   6   0      765.22      785.79      8.39 o 
  -1   6   0      820.70      910.77      7.54 o 
   0   6   0       10.62        8.29      5.37 o 
   1   6   0        0.29       -0.40      5.34 o 
   2   6   0       68.04       98.04      5.54 o 
   3   6   0      598.87      719.76      7.68 o 
   4   6   0      116.91      105.33      6.13 o 
   5   6   0      100.89       93.65      7.46 o 
   6   6   0      110.31      105.71      5.91 o 
   7   6   0        0.02        1.31      7.01 o 
   8   6   0       78.04       71.18      6.82 o 
   9   6   0       16.35       21.39      7.26 o 
  10   6   0       17.33       27.95      7.02 o 
  11   6   0       18.78       11.93      8.02 o 
  12   6   0       22.95       28.07      8.82 o 
  13   6   0       21.60       22.20      9.43 o 
  14   6   0       26.03       30.00     11.42 o 
  -9   7   0       58.30       67.07      8.37 o 
  -8   7   0       62.35       53.25      7.80 o 
  -7   7   0       65.02       70.21      7.43 o 
  -6   7   0       68.31       80.53      7.47 o 
  -5   7   0      160.23      170.15      7.89 o 
  -4   7   0       11.87        4.11      5.72 o 
  -3   7   0       42.59       43.61      5.58 o 
  -2   7   0      250.21      232.79      6.25 o 
  -1   7   0       81.01       83.97      5.46 o 
   0   7   0      347.36      317.43      8.29 o 
   1   7   0      259.41      241.22      6.21 o 
   2   7   0      308.16      339.62      6.50 o 
   3   7   0       33.44       41.00      5.53 o 
   4   7   0      132.25      108.32      5.77 o 
   5   7   0      152.34      141.19      6.20 o 
   6   7   0       58.42       70.77      6.17 o 
   7   7   0       42.83       47.90      7.17 o 
   8   7   0      109.88       78.11      7.28 o 
   9   7   0        0.06        4.01      7.18 o 
  10   7   0        4.83        5.43      7.35 o 
  11   7   0       16.47       15.57      7.73 o 
  12   7   0       35.35       39.98      8.60 o 
  13   7   0        0.56        1.70      9.41 o 
  14   7   0       10.31       14.14     11.02 o 
  -8   8   0       47.25       46.97      7.98 o 
  -7   8   0       44.55       57.96      7.79 o 
  -6   8   0      120.00      127.26      6.89 o 
  -5   8   0      158.80      163.66      7.69 o 
  -4   8   0       16.14       15.29      6.02 o 
  -3   8   0       18.61       18.12      6.08 o 
  -2   8   0       63.55       73.00      5.83 o 
  -1   8   0      193.02      174.21      5.97 o 
   0   8   0      271.91      260.73      6.68 o 
   1   8   0       26.31       28.86      5.33 o 
   2   8   0       62.17       74.89      5.58 o 
   3   8   0        8.57        4.55      5.61 o 
   4   8   0      196.84      188.54      6.34 o 
   5   8   0      565.22      655.78      8.59 o 
   6   8   0        4.89        1.02      7.41 o 
   7   8   0        8.83       10.58      7.41 o 
   8   8   0        3.82        5.43      6.51 o 
   9   8   0      200.77      187.81      7.92 o 
  10   8   0       56.21       50.15      7.73 o 
  11   8   0       12.82       10.46      7.69 o 
  12   8   0       14.00       19.95      8.38 o 
  13   8   0        8.89        7.24      8.95 o 
  14   8   0       12.44       17.08     10.28 o 
  -7   9   0       49.94       58.76      7.97 o 
  -6   9   0       25.31       32.76      7.13 o 
  -5   9   0       88.41       83.43      6.85 o 
  -4   9   0       93.00       96.04      7.65 o 
  -3   9   0       15.88       15.22      6.40 o 
  -2   9   0       18.56       20.65      5.94 o 
  -1   9   0        0.49        4.03      6.03 o 
   0   9   0      576.08      528.52     12.02 o 
   1   9   0      543.06      512.93      7.30 o 
   2   9   0       13.69        6.81      5.78 o 
   3   9   0      123.78      141.19      6.18 o 
   4   9   0       97.54      120.89      6.37 o 
   5   9   0     1041.80      998.73      9.24 o 
   6   9   0      451.25      420.67      7.58 o 
   7   9   0        6.51        5.64      7.91 o 
   8   9   0       35.05       37.75      6.71 o 
   9   9   0       76.96       76.29      7.41 o 
  10   9   0       47.21       49.59      8.19 o 
  11   9   0        0.45        1.25      7.91 o 
  12   9   0        1.51        1.45      8.34 o 
  13   9   0       10.39        7.49      9.59 o 
  -6  10   0       47.50       47.91      8.06 o 
  -5  10   0       25.73       34.04      7.59 o 
  -4  10   0       42.18       49.58      7.55 o 
  -3  10   0       45.78       61.59      7.76 o 
  -2  10   0       35.11       37.94      6.39 o 
  -1  10   0       36.54       41.27      6.50 o 
   0  10   0        0.41       -2.22      6.66 o 
   1  10   0      105.36       84.28      6.18 o 
   2  10   0      117.58      106.24      5.99 o 
   3  10   0       79.52       88.11      6.36 o 
   4  10   0       78.26       67.63      6.43 o 
   5  10   0      110.34      110.85      6.63 o 
   6  10   0      164.86      148.40      7.38 o 
   7  10   0       48.71       58.69     10.33 o 
   8  10   0      140.62      155.39      7.91 o 
   9  10   0      122.90      112.49      7.88 o 
  10  10   0       23.50       15.03      7.87 o 
  11  10   0        3.84        4.70      8.80 o 
  12  10   0       28.71       34.88      9.43 o 
  13  10   0       24.29       24.32     10.01 o 
  -4  11   0       14.80        9.21      7.17 o 
  -3  11   0       15.35       11.40      8.63 o 
  -2  11   0       56.27       50.51      7.93 o 
  -1  11   0       53.77       55.03      7.76 o 
   0  11   0       97.72      102.21      6.74 o 
   1  11   0       41.51       39.91      6.45 o 
   2  11   0       28.73       23.42      6.64 o 
   3  11   0      118.31      122.84      6.58 o 
   4  11   0      203.43      203.29      7.31 o 
   5  11   0      145.22      108.83      7.10 o 
   6  11   0       75.52       80.37      8.52 o 
   7  11   0       23.56       36.26     10.25 o 
   8  11   0      121.80      128.75      7.81 o 
   9  11   0       45.18       29.70      7.92 o 
  10  11   0       10.25        9.82      8.52 o 
  11  11   0       22.88       33.20      8.91 o 
  12  11   0       53.85       61.63      9.35 o 
  -3  12   0        0.77        0.51      7.65 o 
  -2  12   0        5.65        1.69      7.33 o 
  -1  12   0       41.37       49.02      8.94 o 
   0  12   0       16.93       18.52      8.05 o 
   1  12   0       30.59       27.25      7.98 o 
   2  12   0       44.65       46.84      7.87 o 
   3  12   0       34.75       32.92      7.85 o 
   4  12   0       58.84       58.04      8.48 o 
   5  12   0       43.87       43.81      8.55 o 
   6  12   0       91.09       79.22      8.81 o 
   7  12   0      112.23      108.82      8.37 o 
   8  12   0       54.41       56.30      8.35 o 
   9  12   0        8.75        9.00      7.95 o 
  10  12   0        6.25        1.54     10.08 o 
  11  12   0       30.17       29.82     10.46 o 
   0  13   0       10.69        4.59      7.92 o 
   1  13   0        8.03        5.34      9.15 o 
   2  13   0       18.15       18.96      9.03 o 
   3  13   0       16.10        5.87      9.04 o 
   4  13   0        7.25        7.06      8.96 o 
   5  13   0       15.82       14.27      9.02 o 
   6  13   0       18.10       27.06      7.82 o 
   7  13   0       24.16       37.51      8.12 o 
   8  13   0       30.50       28.25      8.32 o 
   9  13   0        7.61       14.26      9.31 o 
   4  14   0        0.01        1.31      8.14 o 
   5  14   0        2.36        4.15      8.16 o 
   6  14   0       24.70       20.97      8.27 o 
  -8 -13   1        1.54        6.05      9.11 o 
  -7 -13   1        3.87        6.30     12.33 o 
  -6 -13   1        6.85        9.84     11.40 o 
  -5 -13   1        1.82        1.31      9.70 o 
  -4 -13   1        1.10        7.02      7.80 o 
  -3 -13   1        2.80       11.22      7.72 o 
  -2 -13   1        0.18       -2.31      8.20 o 
  -1 -13   1        5.55        2.57      7.56 o 
   0 -13   1        3.15        6.15      8.98 o 
 -10 -12   1       20.22       38.08     11.55 o 
  -9 -12   1        0.10       -2.89      9.62 o 
  -8 -12   1        0.46        8.95     11.85 o 
  -7 -12   1        0.46        7.71     13.14 o 
  -6 -12   1        1.11        6.43      8.32 o 
  -5 -12   1        0.13        1.48      7.81 o 
  -4 -12   1        0.50        2.51      7.16 o 
  -3 -12   1        2.15        3.57      7.57 o 
  -2 -12   1        5.94       12.72      7.28 o 
  -1 -12   1       18.44       20.74      7.35 o 
   0 -12   1        3.55        4.69      7.05 o 
   1 -12   1        0.00       -1.34      7.69 o 
   2 -12   1        0.01       -0.93      9.35 o 
 -11 -11   1        6.49        9.25     10.14 o 
 -10 -11   1       45.46       40.94      9.67 o 
  -9 -11   1       18.92       18.49      8.39 o 
  -8 -11   1       34.49       48.41     11.43 o 
  -7 -11   1        7.01       11.71      7.36 o 
  -6 -11   1       22.22       15.07      7.68 o 
  -5 -11   1       58.36       53.72      7.41 o 
  -4 -11   1        5.54       14.53      6.82 o 
  -3 -11   1       34.61       31.49      6.71 o 
  -2 -11   1       14.50       15.20      6.77 o 
  -1 -11   1       64.24       64.17      6.70 o 
   0 -11   1      119.49      112.97      6.93 o 
   1 -11   1       13.68       11.32      6.78 o 
   2 -11   1       21.67       22.39      7.31 o 
   3 -11   1        2.22        1.37      6.86 o 
   4 -11   1        0.22        0.29      8.25 o 
 -12 -10   1       35.75       45.22     10.55 o 
 -11 -10   1       17.27       12.76      9.07 o 
 -10 -10   1       56.35       39.61      8.80 o 
  -9 -10   1       17.34       26.75     11.37 o 
  -8 -10   1       61.74       76.62      9.60 o 
  -7 -10   1       62.53       61.86      7.25 o 
  -6 -10   1        2.47        4.25      6.72 o 
  -5 -10   1      184.19      189.75      7.33 o 
  -4 -10   1      123.76      146.19      7.49 o 
  -3 -10   1       36.92       32.60      6.35 o 
  -2 -10   1       52.87       44.02      6.13 o 
  -1 -10   1        0.40        4.02      6.37 o 
   0 -10   1      201.85      195.04      7.33 o 
   1 -10   1      299.44      281.43      6.84 o 
   2 -10   1       21.08       22.42      6.77 o 
   3 -10   1       45.24       47.30      6.73 o 
   4 -10   1       33.00       36.65      7.34 o 
   5 -10   1        2.62        3.78      8.41 o 
   6 -10   1        2.02       -1.61      8.54 o 
 -13  -9   1        7.47        9.54     10.22 o 
 -12  -9   1       56.96       58.30      9.71 o 
 -11  -9   1       52.33       47.01      9.27 o 
 -10  -9   1       93.52       87.72      8.98 o 
  -9  -9   1      128.33      157.44     11.01 o 
  -8  -9   1       83.92       86.62      7.84 o 
  -7  -9   1      130.87       97.11      7.53 o 
  -6  -9   1       32.13       21.02      7.20 o 
  -5  -9   1      429.25      496.96      8.41 o 
  -4  -9   1      679.54      644.38      8.01 o 
  -3  -9   1      104.29       80.95      6.14 o 
  -2  -9   1       78.64       88.91      6.53 o 
  -1  -9   1      328.14      324.10      6.97 o 
   0  -9   1       60.12       58.06      5.76 o 
   1  -9   1        7.50        7.92      5.64 o 
   2  -9   1      148.38      153.52      6.50 o 
   3  -9   1       96.04       98.66      6.77 o 
   4  -9   1       76.35       72.06      6.67 o 
   5  -9   1       49.61       49.01      7.15 o 
   6  -9   1        0.78        1.15      8.89 o 
   7  -9   1       33.11       34.13      7.97 o 
 -13  -8   1        1.07        7.08      9.84 o 
 -12  -8   1       28.54       24.01      9.00 o 
 -11  -8   1       14.81       18.24      8.51 o 
 -10  -8   1       50.04       53.26      8.58 o 
  -9  -8   1      234.78      241.65      9.99 o 
  -8  -8   1        7.94        5.43      6.75 o 
  -7  -8   1      100.97       92.82      6.95 o 
  -6  -8   1       59.97       66.04      6.88 o 
  -5  -8   1      184.30      201.41      7.27 o 
  -4  -8   1      605.56      583.03      7.62 o 
  -3  -8   1      451.34      458.89      7.14 o 
  -2  -8   1      749.17      750.55      7.78 o 
  -1  -8   1      566.51      546.49      7.28 o 
   0  -8   1      741.98      722.25      7.73 o 
   1  -8   1      107.70      120.05      6.16 o 
   2  -8   1        9.73       10.25      5.73 o 
   3  -8   1      291.52      261.52      6.58 o 
   4  -8   1        7.99       10.65      6.10 o 
   5  -8   1      106.56       98.03      6.92 o 
   6  -8   1      118.57      121.50      7.30 o 
   7  -8   1       13.97       20.80      8.13 o 
   8  -8   1       55.54       46.73      7.95 o 
 -14  -7   1       36.19       31.15     11.51 o 
 -13  -7   1       15.75       16.84     10.68 o 
 -12  -7   1        8.05        6.91      9.07 o 
 -11  -7   1       54.06       62.77      8.14 o 
 -10  -7   1        0.58        1.19      7.81 o 
  -9  -7   1      227.18      220.50      9.95 o 
  -8  -7   1      253.51      238.53      8.23 o 
  -7  -7   1       35.02       43.55      6.85 o 
  -6  -7   1      202.26      194.72      6.82 o 
  -5  -7   1       10.86       12.35      6.31 o 
  -4  -7   1       59.32       52.69      5.96 o 
  -3  -7   1      102.95       99.88      5.82 o 
  -2  -7   1      487.21      526.34      7.53 o 
  -1  -7   1      890.45      760.85      7.69 o 
   0  -7   1      148.67      157.59      5.95 o 
   1  -7   1      349.34      355.11      6.12 o 
   2  -7   1      211.07      198.93      6.16 o 
   3  -7   1      221.06      202.56      5.82 o 
   4  -7   1        2.14        4.27      6.07 o 
   5  -7   1       30.20       23.25      6.32 o 
   6  -7   1      293.42      286.98      7.45 o 
   7  -7   1      150.78      146.96      8.13 o 
   8  -7   1       92.92       91.43      7.95 o 
   9  -7   1       30.30       39.33      7.87 o 
 -14  -6   1       10.51       12.48     14.01 o 
 -13  -6   1        2.41        1.15     10.92 o 
 -12  -6   1        1.16       -0.76      8.96 o 
 -11  -6   1        4.89        7.16      7.75 o 
 -10  -6   1       25.88       23.03      7.92 o 
  -9  -6   1       41.70       38.78      7.48 o 
  -8  -6   1       80.76       84.73      8.87 o 
  -7  -6   1      402.96      420.45      8.05 o 
  -6  -6   1      346.25      336.22      7.91 o 
  -5  -6   1      208.77      162.17      6.56 o 
  -4  -6   1       64.08       47.99      5.86 o 
  -3  -6   1      156.38      186.03      6.11 o 
  -2  -6   1     1323.58     1281.45      9.10 o 
  -1  -6   1      743.43      707.06      7.26 o 
   0  -6   1      270.90      250.98      6.17 o 
   1  -6   1      844.70      876.83      9.76 o 
   2  -6   1      884.32      838.34      7.74 o 
   3  -6   1      497.29      470.15      7.97 o 
   4  -6   1      147.75      165.64      6.21 o 
   5  -6   1      127.50      117.48      6.25 o 
   6  -6   1       36.38       34.52      6.06 o 
   7  -6   1      128.41      118.44      6.85 o 
   8  -6   1      113.80      112.15      8.29 o 
   9  -6   1       96.67      114.09      8.44 o 
  10  -6   1       25.77       27.90      9.78 o 
 -14  -5   1        5.78        9.12     12.69 o 
 -13  -5   1        6.25        8.82     11.74 o 
 -12  -5   1        3.65        2.40      9.85 o 
 -11  -5   1        1.13        3.17      8.21 o 
 -10  -5   1        2.36        0.03      8.80 o 
  -9  -5   1       20.77       25.86      8.53 o 
  -8  -5   1       14.65       12.13      7.72 o 
  -7  -5   1       48.16       50.44      6.54 o 
  -6  -5   1       70.05       63.88      6.30 o 
  -5  -5   1       25.45       19.85      5.77 o 
  -4  -5   1      234.82      265.02      7.44 o 
  -3  -5   1       69.50       77.91      6.34 o 
  -2  -5   1        5.95        3.26      5.60 o 
  -1  -5   1     1394.19     1388.58      9.75 o 
   0  -5   1      232.96      283.02      6.00 o 
   1  -5   1       46.10       62.36      5.31 o 
   2  -5   1      806.66      847.08     12.96 o 
   3  -5   1      938.33      913.06      8.05 o 
   4  -5   1      340.18      325.99      6.47 o 
   5  -5   1        1.04        7.40      5.89 o 
   6  -5   1        0.74       -0.45      5.80 o 
   7  -5   1      142.99      141.18      6.54 o 
   8  -5   1       53.74       64.34      7.43 o 
   9  -5   1      100.84      109.17      7.34 o 
  10  -5   1       57.98       59.42      8.32 o 
  11  -5   1       79.77       83.46     10.15 o 
 -14  -4   1       10.66       13.50     12.52 o 
 -13  -4   1       73.37       74.86     10.83 o 
 -12  -4   1        8.58        6.82      9.76 o 
 -11  -4   1       68.52       71.33      9.72 o 
 -10  -4   1      109.51      110.00      8.47 o 
  -9  -4   1       26.61       22.64      6.73 o 
  -8  -4   1       42.75       44.83      7.07 o 
  -7  -4   1        4.17        6.68      6.40 o 
  -6  -4   1       47.93       65.75      6.34 o 
  -5  -4   1        5.88        0.52      5.86 o 
  -4  -4   1      267.08      319.24      7.50 o 
  -3  -4   1     1022.06     1226.01     11.51 o 
  -2  -4   1      104.52       90.94      5.90 o 
  -1  -4   1      382.91      332.72      7.19 o 
   0  -4   1      227.20      237.41      6.17 o 
   1  -4   1        3.82        3.68      5.08 o 
   2  -4   1      166.69      135.17      5.77 o 
   3  -4   1       93.33       78.30      5.56 o 
   4  -4   1      519.43      500.36      8.02 o 
   5  -4   1      160.13      147.62      6.18 o 
   6  -4   1       78.90       87.65      5.88 o 
   7  -4   1      165.56      154.97      6.61 o 
   8  -4   1        3.92        7.64      6.84 o 
   9  -4   1      163.52      152.18      7.43 o 
  10  -4   1      123.57      116.96      8.14 o 
  11  -4   1       61.55       71.59      9.92 o 
 -14  -3   1       20.11       27.93     11.17 o 
 -13  -3   1      123.83      118.31     12.03 o 
 -12  -3   1       31.78       34.23      8.94 o 
 -11  -3   1        4.07       11.43      9.02 o 
 -10  -3   1      676.79      683.20     11.93 o 
  -9  -3   1       20.65        9.63      8.00 o 
  -8  -3   1        8.75        7.67      6.52 o 
  -7  -3   1       31.57       41.40      7.30 o 
  -6  -3   1      315.53      285.03      7.28 o 
  -5  -3   1      169.06      185.92      7.26 o 
  -4  -3   1       15.59       18.62      6.45 o 
  -3  -3   1      471.35      496.24      8.84 o 
  -2  -3   1      591.50      566.57      9.10 o 
  -1  -3   1      143.19      228.30      6.60 o 
   0  -3   1       33.70        8.98      5.00 o 
   1  -3   1       24.82       41.88      5.08 o 
   2  -3   1      661.25      785.34      8.10 o 
   3  -3   1      123.03       77.50      5.30 o 
   4  -3   1      138.94      170.91      5.84 o 
   5  -3   1      183.43      178.89      5.87 o 
   6  -3   1      121.14      124.52      6.12 o 
   7  -3   1      354.50      340.85      6.95 o 
   8  -3   1      108.15       98.92      7.18 o 
   9  -3   1        3.76        7.23      6.95 o 
  10  -3   1      221.84      223.61      9.30 o 
  11  -3   1       30.71       36.78      9.26 o 
  12  -3   1       28.34       19.67      9.96 o 
 -14  -2   1       74.89       81.70     10.58 o 
 -13  -2   1       34.49       43.36     10.52 o 
 -12  -2   1      144.45      133.97      9.33 o 
 -11  -2   1       33.42       45.87      9.15 o 
 -10  -2   1      561.56      565.54     10.70 o 
  -9  -2   1      529.59      513.72     10.21 o 
  -8  -2   1       28.11       48.60      7.83 o 
  -7  -2   1        3.51        3.67      7.07 o 
  -6  -2   1       13.72       10.41      7.26 o 
  -5  -2   1     2504.32     2504.53     16.22 o 
  -4  -2   1     1667.33     1818.18     19.97 o 
  -3  -2   1      164.65      165.63      7.03 o 
  -2  -2   1      219.28      277.79      8.59 o 
  -1  -2   1     1064.50     1477.68     13.97 o 
   1  -2   1       13.89        0.46      5.31 o 
   2  -2   1      848.66      907.05      9.17 o 
   3  -2   1       32.89       64.44      5.34 o 
   4  -2   1       62.35       46.16      5.44 o 
   5  -2   1      553.41      521.06      7.03 o 
   6  -2   1      113.79      114.36      5.92 o 
   7  -2   1        6.04        6.82      6.00 o 
   8  -2   1      307.42      283.63      7.74 o 
   9  -2   1      201.34      214.31      8.40 o 
  10  -2   1       26.38       32.76      8.36 o 
  11  -2   1       46.70       50.02      8.93 o 
  12  -2   1        9.99        5.30      9.61 o 
 -13  -1   1       43.69       38.84     10.67 o 
 -12  -1   1       49.92       57.87      9.99 o 
 -11  -1   1       99.32      111.79      9.54 o 
 -10  -1   1      298.04      280.76     12.34 o 
  -9  -1   1      797.74      756.25     10.80 o 
  -8  -1   1        3.73        5.65      7.82 o 
  -7  -1   1        4.35        4.70      7.61 o 
  -6  -1   1       22.65       60.56      7.79 o 
  -5  -1   1        2.57        1.21      6.89 o 
  -4  -1   1        7.34        2.44      6.20 o 
  -3  -1   1       73.90       78.13      6.57 o 
  -2  -1   1      225.45      350.81      9.81 o 
   1  -1   1      258.50      113.33      6.47 o 
   2  -1   1      722.59      766.95      9.67 o 
   3  -1   1      251.19      283.41      6.67 o 
   4  -1   1       27.31        5.87      5.13 o 
   5  -1   1     1136.06     1183.09      9.81 o 
   6  -1   1      353.96      396.89      7.27 o 
   7  -1   1       10.50        4.51      5.95 o 
   8  -1   1       31.24       34.33      6.84 o 
   9  -1   1       38.35       44.87      7.79 o 
  10  -1   1      113.38      107.68      8.40 o 
  11  -1   1       55.04       50.86      9.50 o 
  12  -1   1        9.71        7.00      9.99 o 
  13  -1   1        2.14        5.27     10.05 o 
 -13   0   1       47.15       59.02     14.21 o 
 -12   0   1       42.52       31.47     11.21 o 
 -11   0   1      194.93      214.79     11.41 o 
 -10   0   1      283.68      283.32      9.59 o 
  -9   0   1      641.72      611.53     16.84 o 
  -8   0   1      225.89      228.86     10.21 o 
  -7   0   1       44.71       48.03      7.09 o 
  -6   0   1      880.70      907.64     30.26 o 
  -5   0   1     2681.54     2439.40     37.42 o 
  -4   0   1       24.54       24.10      6.84 o 
  -3   0   1       20.37       49.38      6.67 o 
  -2   0   1     1657.64     1592.62     17.09 o 
  -1   0   1     1297.15     2333.34     22.48 o 
   2   0   1      617.03      506.11      9.40 o 
   3   0   1      310.25      197.16      7.06 o 
   4   0   1       90.26      121.52      6.30 o 
   5   0   1     1385.02     1424.75     13.67 o 
   6   0   1      573.39      611.25      8.45 o 
   7   0   1      166.39      172.98      8.76 o 
   8   0   1      383.35      381.54     25.73 o 
   9   0   1       27.62       21.44      8.36 o 
  10   0   1       18.98       19.13      7.93 o 
  11   0   1       19.28       20.79      8.99 o 
  12   0   1        1.36        5.11      8.77 o 
  13   0   1        9.87       17.44      9.67 o 
 -13   1   1       57.93       49.74     11.33 o 
 -12   1   1       43.62       44.94      9.38 o 
 -11   1   1      125.46      144.34      9.01 o 
 -10   1   1      313.35      311.96     10.98 o 
  -9   1   1      460.66      432.15     25.49 o 
  -8   1   1       63.22       55.20      7.63 o 
  -7   1   1      105.27      112.33      7.50 o 
  -6   1   1      446.29      383.81     12.39 o 
  -5   1   1       27.42       13.35      7.49 o 
  -4   1   1      672.93      561.54      8.95 o 
  -3   1   1      151.71      235.70      7.52 o 
  -2   1   1    10482.20    10903.94    113.52 o 
   1   1   1    11539.51     8956.91     65.14 o 
   2   1   1     2106.35     2596.05     18.55 o 
   3   1   1     7093.93     7476.74     45.68 o 
   4   1   1     1312.49     1255.21     11.34 o 
   5   1   1      218.82      242.38      7.47 o 
   6   1   1     2991.06     3082.39     38.71 o 
   7   1   1      600.76      622.26     29.00 o 
   8   1   1      930.65      954.08     25.79 o 
   9   1   1      186.87      182.91      8.50 o 
  10   1   1        2.61        8.77      8.22 o 
  11   1   1       43.05       47.46      9.16 o 
  12   1   1        6.67       10.67      8.70 o 
  13   1   1       63.69       59.41     10.32 o 
  14   1   1        1.41        7.49     11.29 o 
 -12   2   1       78.01       74.86      9.99 o 
 -11   2   1       84.49       77.98      9.20 o 
 -10   2   1      176.58      181.07     12.10 o 
  -9   2   1       90.62       85.15      8.15 o 
  -8   2   1      602.81      607.72     15.53 o 
  -7   2   1      530.59      553.13      9.14 o 
  -6   2   1      505.41      489.21      7.78 o 
  -5   2   1       43.74       12.47      5.78 o 
  -4   2   1       66.27       51.89      6.12 o 
  -3   2   1      689.64      578.27      7.88 o 
  -2   2   1     2470.57     2386.21     13.79 o 
  -1   2   1     7955.84     8849.00     54.77 o 
   2   2   1     2841.60     2489.73     16.36 o 
   3   2   1     3776.40     4347.41     19.88 o 
   4   2   1      520.64      500.18      9.13 o 
   5   2   1       83.41      151.95      6.27 o 
   6   2   1      403.09      430.06      8.42 o 
   7   2   1     1464.57     1445.24     11.04 o 
   8   2   1      756.86      746.31     13.62 o 
   9   2   1      317.26      354.70     11.24 o 
  10   2   1        3.12        7.29      9.44 o 
  11   2   1      416.10      416.19     10.28 o 
  12   2   1      182.16      209.82      9.18 o 
  13   2   1       60.65       67.11      9.29 o 
  14   2   1       36.78       28.20     10.21 o 
 -12   3   1       63.68       51.72     10.37 o 
 -11   3   1       14.72        0.40     10.30 o 
 -10   3   1      174.49      178.42     10.15 o 
  -9   3   1      225.00      222.67      9.67 o 
  -8   3   1        7.26        7.78      7.08 o 
  -7   3   1      440.06      438.99      7.86 o 
  -6   3   1      543.87      584.24      7.91 o 
  -5   3   1      232.53      207.57      6.27 o 
  -4   3   1      656.97      536.33      7.13 o 
  -3   3   1      115.27      156.07      5.86 o 
  -2   3   1     1915.08     1630.16     19.43 o 
  -1   3   1     7589.92     7118.01     25.52 o 
   0   3   1     2438.42     3348.31     17.74 o 
   1   3   1     7060.12     6097.25     29.08 o 
   2   3   1    13865.61    15566.25     95.04 o 
   3   3   1    13607.33    14482.78     37.91 o 
   4   3   1     2711.67     2407.74     13.73 o 
   5   3   1      721.44      766.76     13.95 o 
   6   3   1     1585.37     1450.00     10.94 o 
   7   3   1      862.17      866.01     10.25 o 
   8   3   1      466.27      435.60      7.62 o 
   9   3   1      559.36      616.16      9.80 o 
  10   3   1       30.20       21.21      8.46 o 
  11   3   1       47.79       51.69     10.02 o 
  12   3   1      486.83      527.31     12.50 o 
  13   3   1       36.51       30.88      9.19 o 
  14   3   1       47.50       53.22     11.01 o 
 -11   4   1       19.33       30.39      9.79 o 
 -10   4   1        0.10       -2.19      9.87 o 
  -9   4   1      303.04      292.89      8.50 o 
  -8   4   1      147.04      122.50      7.14 o 
  -7   4   1       15.12       17.65      6.17 o 
  -6   4   1       96.57      114.68      6.22 o 
  -5   4   1      181.71      172.07      5.90 o 
  -4   4   1      193.24      196.78      6.16 o 
  -3   4   1      422.38      409.36      7.34 o 
  -2   4   1      103.08      104.47      6.29 o 
  -1   4   1     1827.52     1701.55     12.93 o 
   0   4   1      397.13      567.26      7.63 o 
   1   4   1      237.82      286.15      6.42 o 
   2   4   1     3319.18     3415.78     17.51 o 
   3   4   1     2006.10     1843.86     18.50 o 
   4   4   1     4597.86     4653.87     25.95 o 
   5   4   1      846.95      932.05      9.33 o 
   6   4   1      283.11      278.02      7.06 o 
   7   4   1      912.71      719.62      8.10 o 
   8   4   1      252.34      276.28      7.01 o 
   9   4   1      219.24      265.15      8.04 o 
  10   4   1       67.79       63.15      7.39 o 
  11   4   1        0.95        3.52      8.83 o 
  12   4   1      111.27      136.51     10.95 o 
  13   4   1       24.75       27.34      9.99 o 
  14   4   1       43.46       42.45     10.07 o 
 -11   5   1        1.60        4.68     11.15 o 
 -10   5   1        3.93        0.46      9.53 o 
  -9   5   1        1.11       -0.90      7.53 o 
  -8   5   1       17.65        5.89      7.18 o 
  -7   5   1        1.26        4.86      6.40 o 
  -6   5   1       14.63       18.37      5.81 o 
  -5   5   1        0.43        1.81      5.52 o 
  -4   5   1        6.17        2.25      5.37 o 
  -3   5   1      307.17      382.69      7.28 o 
  -2   5   1     1356.09     1399.35      8.70 o 
  -1   5   1      266.27      256.63      5.90 o 
   0   5   1      152.96      190.34      5.89 o 
   1   5   1      459.38      470.67      6.62 o 
   2   5   1     2928.39     3066.65     30.92 o 
   3   5   1      472.81      603.93      8.73 o 
   4   5   1      699.59      701.05      9.28 o 
   5   5   1     2284.52     2673.26     22.59 o 
   6   5   1      624.56      495.07      7.41 o 
   7   5   1      838.92      738.88      8.37 o 
   8   5   1      222.67      221.16      7.18 o 
   9   5   1       19.45       22.40      8.31 o 
  10   5   1      254.95      212.37      9.56 o 
  11   5   1       82.57       64.63      7.61 o 
  12   5   1       66.90       80.59      8.75 o 
  13   5   1       16.95       15.76     10.02 o 
  14   5   1       52.36       50.64     12.29 o 
 -10   6   1        1.40       -5.16      9.57 o 
  -9   6   1       20.44       25.19      8.96 o 
  -8   6   1        0.44        5.89      6.99 o 
  -7   6   1       39.22       29.80      6.50 o 
  -6   6   1       16.08        9.49      6.09 o 
  -5   6   1      283.57      278.19      6.37 o 
  -4   6   1       82.79       85.16      5.54 o 
  -3   6   1      341.83      331.11      6.73 o 
  -2   6   1      225.40      263.92      5.70 o 
  -1   6   1       59.57       56.57      5.42 o 
   0   6   1        2.49        5.96      5.05 o 
   1   6   1      279.38      329.02      6.42 o 
   2   6   1      803.12      974.26      8.29 o 
   3   6   1        9.59       -0.56      5.76 o 
   4   6   1      258.80      292.17      7.68 o 
   5   6   1       59.71      105.48      6.04 o 
   6   6   1       55.96       38.00      5.56 o 
   7   6   1      296.23      268.55      7.02 o 
   8   6   1      411.69      528.69      8.00 o 
   9   6   1        0.58        3.03      6.09 o 
  10   6   1        1.53       -0.56      6.79 o 
  11   6   1       80.60       85.72      7.69 o 
  12   6   1        3.94       11.37      8.48 o 
  13   6   1       17.93       14.21      9.92 o 
  14   6   1       47.15       37.65     12.46 o 
  -9   7   1       40.84       42.42      8.30 o 
  -8   7   1       12.12        9.53      7.29 o 
  -7   7   1       12.51        9.35      7.20 o 
  -6   7   1        1.60        6.69      6.08 o 
  -5   7   1      332.04      353.08      7.13 o 
  -4   7   1      953.96      876.16     16.16 o 
  -3   7   1        0.09        1.69      6.31 o 
  -2   7   1        6.18        5.51      6.06 o 
  -1   7   1       36.38       42.69      5.58 o 
   0   7   1       51.03       50.20      5.22 o 
   1   7   1        3.07       11.78      4.92 o 
   2   7   1       11.83       18.99      5.43 o 
   3   7   1        0.01       -0.77      5.04 o 
   4   7   1        0.38        4.76      6.24 o 
   5   7   1       42.01       47.70      7.05 o 
   6   7   1        3.67       11.77      6.99 o 
   7   7   1       15.63       13.44      6.13 o 
   8   7   1        3.84        2.44      6.09 o 
   9   7   1      315.97      309.35      7.76 o 
  10   7   1       21.43       19.90      7.03 o 
  11   7   1        1.42       -3.34      7.05 o 
  12   7   1       17.78       22.66      8.38 o 
  13   7   1        6.95        4.66      8.99 o 
  14   7   1       34.59       36.80     10.90 o 
  -8   8   1       36.91       39.00      8.05 o 
  -7   8   1       16.71       22.39      7.26 o 
  -6   8   1      111.81      110.24      6.81 o 
  -5   8   1        6.06        2.46      6.54 o 
  -4   8   1      271.21      280.01      8.48 o 
  -3   8   1      163.20      164.56      7.12 o 
  -2   8   1      120.04      122.14      7.23 o 
  -1   8   1      435.86      417.59      7.25 o 
   0   8   1       36.83       39.78      5.69 o 
   1   8   1      121.15      127.69      5.58 o 
   2   8   1        7.28        5.41      5.49 o 
   3   8   1       15.67       15.07      5.25 o 
   4   8   1        0.96        2.27      6.62 o 
   5   8   1       23.61       23.43      6.38 o 
   6   8   1       64.44       75.13      6.24 o 
   7   8   1       10.50        6.75      5.75 o 
   8   8   1       89.50       79.64      6.48 o 
   9   8   1       17.08       31.05      7.22 o 
  10   8   1       17.71       17.74      6.86 o 
  11   8   1       19.31        9.17      7.48 o 
  12   8   1        2.45        9.47      8.23 o 
  13   8   1        5.38        5.62      8.40 o 
  14   8   1        0.12        0.25     10.22 o 
  -7   9   1       20.07       30.83      7.84 o 
  -6   9   1       94.11       90.19      7.48 o 
  -5   9   1      184.74      172.65      6.79 o 
  -4   9   1       30.84       27.81      6.34 o 
  -3   9   1      105.45      123.10      6.07 o 
  -2   9   1       92.27       98.64      6.67 o 
  -1   9   1      185.35      173.09      7.15 o 
   0   9   1      764.91      768.09      9.29 o 
   1   9   1      140.79      157.35      6.07 o 
   2   9   1        0.32       -1.73      5.74 o 
   3   9   1       61.57       54.15      6.55 o 
   4   9   1        1.01        1.66      7.30 o 
   5   9   1       24.79        8.05      7.11 o 
   6   9   1       52.04       40.47      6.28 o 
   7   9   1      105.22       99.69      7.54 o 
   8   9   1        0.68        0.60      6.64 o 
   9   9   1        0.25       -0.32      6.27 o 
  10   9   1        0.10       -2.09      7.56 o 
  11   9   1       27.26       18.91      7.47 o 
  12   9   1        0.10        1.59      8.69 o 
  13   9   1        0.38       -0.15      9.02 o 
  14   9   1        1.50        3.79      9.98 o 
  -6  10   1       56.30       61.98      8.00 o 
  -5  10   1       68.53       68.45      7.15 o 
  -4  10   1       46.05       61.17      7.11 o 
  -3  10   1       27.68       29.88      6.74 o 
  -2  10   1       62.04       62.65      6.60 o 
  -1  10   1       20.87       18.43      6.58 o 
   0  10   1        8.24        7.57      6.87 o 
   1  10   1      246.07      266.08      8.13 o 
   2  10   1      369.28      318.12      8.25 o 
   3  10   1      293.10      284.63      8.73 o 
   4  10   1       88.86       98.75      7.60 o 
   5  10   1       53.91       60.03      7.49 o 
   6  10   1       55.32       57.33      6.75 o 
   7  10   1      266.01      243.77      7.35 o 
   8  10   1       11.62       16.98      6.90 o 
   9  10   1       23.02       22.62      7.44 o 
  10  10   1        5.31        5.30      7.37 o 
  11  10   1        1.84        1.19      8.01 o 
  12  10   1        4.48        1.45      8.43 o 
  13  10   1        0.38        3.46      9.36 o 
  -5  11   1       80.26       78.12      8.30 o 
  -4  11   1       54.41       64.93      7.46 o 
  -3  11   1       30.12       33.57      7.34 o 
  -2  11   1       44.96       47.21      7.00 o 
  -1  11   1       51.97       51.80      6.48 o 
   0  11   1        0.99       -0.36      6.01 o 
   1  11   1       27.12       18.88      6.78 o 
   2  11   1       87.18       91.29      7.86 o 
   3  11   1      205.84      213.00      7.92 o 
   4  11   1      125.46      115.68      8.65 o 
   5  11   1       30.01       35.35      6.85 o 
   6  11   1        6.38       14.67      6.58 o 
   7  11   1       88.60       92.57      7.04 o 
   8  11   1       15.90       12.46      7.07 o 
   9  11   1        7.18        8.44      7.71 o 
  10  11   1       21.92       23.09      8.01 o 
  11  11   1       13.20       21.95      7.67 o 
  12  11   1       35.11       41.10      8.41 o 
  -3  12   1       33.92       38.93      7.64 o 
  -2  12   1       10.59        9.87      6.81 o 
  -1  12   1       37.60       34.90      7.02 o 
   0  12   1       10.02       13.16      7.03 o 
   1  12   1        6.89       14.01      6.62 o 
   2  12   1       40.85       34.57      6.33 o 
   3  12   1       39.02       37.57      6.92 o 
   4  12   1       25.36       19.93      6.59 o 
   5  12   1      140.10      112.68      6.90 o 
   6  12   1      165.57      191.18      7.45 o 
   7  12   1       54.39       54.44      7.72 o 
   8  12   1       52.30       33.95      8.32 o 
   9  12   1       31.69       30.54      8.57 o 
  10  12   1        8.50        9.70      7.75 o 
  11  12   1        1.24        1.05      8.34 o 
  -1  13   1        5.02       20.06      8.90 o 
   0  13   1       21.88       26.44      7.71 o 
   1  13   1        5.46        3.45      7.50 o 
   2  13   1        0.67       -2.42      7.32 o 
   3  13   1       12.13       14.90      6.99 o 
   4  13   1       23.53       25.27      7.36 o 
   5  13   1       21.99       26.84      7.76 o 
   6  13   1       40.51       38.64      7.45 o 
   7  13   1       60.84       54.99      8.77 o 
   8  13   1       61.07       58.82      8.73 o 
   9  13   1       42.76       51.54      8.40 o 
  10  13   1       25.40       29.58      9.13 o 
   2  14   1       26.76       29.94      7.72 o 
   3  14   1        5.95       11.57      7.96 o 
   4  14   1        4.39        5.99      7.99 o 
   5  14   1        7.45        9.95      7.92 o 
   6  14   1       23.01       18.69      8.02 o 
   7  14   1       40.72       41.26      8.56 o 
   8  14   1       16.74       23.27      9.26 o 
  -6 -13   2        1.99        4.73      8.90 o 
  -5 -13   2       22.42       25.56      8.67 o 
  -4 -13   2       15.10       12.38      8.03 o 
  -3 -13   2        0.78       -1.62      8.32 o 
  -2 -13   2        6.18       15.41      8.19 o 
  -9 -12   2        1.01        3.23     14.86 o 
  -8 -12   2        1.09       -0.71     11.09 o 
  -7 -12   2        4.39        4.43      9.65 o 
  -6 -12   2       15.17       19.43      8.30 o 
  -5 -12   2       11.40       11.25      7.81 o 
  -4 -12   2       12.39        8.88      7.84 o 
  -3 -12   2        7.82        9.08      7.66 o 
  -2 -12   2       32.07       43.37      7.87 o 
  -1 -12   2       10.86        7.00      7.60 o 
   0 -12   2        1.60       -4.36      7.74 o 
   1 -12   2       27.94       35.88      8.04 o 
 -11 -11   2        5.49        3.89     11.74 o 
 -10 -11   2        7.28        3.90     17.69 o 
  -9 -11   2       17.00       20.41     16.91 o 
  -8 -11   2        1.15       -4.65      9.62 o 
  -7 -11   2        1.12        5.11      8.97 o 
  -6 -11   2        0.18        8.72      8.98 o 
  -5 -11   2        0.15        0.63      7.40 o 
  -4 -11   2       18.49       16.45      7.84 o 
  -3 -11   2       12.30       16.67      7.14 o 
  -2 -11   2        0.01       -1.32      6.95 o 
  -1 -11   2        1.55        3.13      6.67 o 
   0 -11   2        9.37       15.74      6.85 o 
   1 -11   2       26.87       29.08      7.31 o 
   2 -11   2       10.67        7.58      7.12 o 
   3 -11   2        2.41        5.29      7.36 o 
 -11 -10   2        3.44        4.67     12.38 o 
 -10 -10   2        5.46        9.34     13.69 o 
  -9 -10   2        2.37        8.41     11.19 o 
  -8 -10   2        2.39        3.35     10.88 o 
  -7 -10   2       10.56        3.17      8.59 o 
  -6 -10   2        0.63        0.81      8.44 o 
  -5 -10   2       24.10       24.41      7.15 o 
  -4 -10   2       24.90       22.32      6.95 o 
  -3 -10   2       17.89       18.28      6.89 o 
  -2 -10   2       18.71       23.93      6.93 o 
  -1 -10   2        2.37       -0.37      6.23 o 
   0 -10   2        8.70        6.66      6.66 o 
   1 -10   2       28.06       19.58      6.55 o 
   2 -10   2        2.21        4.75      6.59 o 
   3 -10   2        3.35        5.22      7.18 o 
   4 -10   2        5.41       11.57      7.47 o 
   5 -10   2        0.01        3.04      7.84 o 
 -12  -9   2       36.60       24.47     10.93 o 
 -11  -9   2       60.28       59.56      9.96 o 
 -10  -9   2       48.16       70.46     16.59 o 
  -9  -9   2       29.38       40.26     11.00 o 
  -8  -9   2        2.61       12.12     10.45 o 
  -7  -9   2        9.53       11.39      7.68 o 
  -6  -9   2       25.69       33.33      7.87 o 
  -5  -9   2       88.36       74.47      7.58 o 
  -4  -9   2       27.67       25.53      6.80 o 
  -3  -9   2       84.59       87.63      6.72 o 
  -2  -9   2      128.07      129.56      7.24 o 
  -1  -9   2       11.90       11.98      6.24 o 
   0  -9   2      109.19       97.45      6.53 o 
   1  -9   2      138.24      138.81      6.39 o 
   2  -9   2      181.16      186.54      6.71 o 
   3  -9   2        8.03        7.60      6.66 o 
   4  -9   2       12.61       15.06      6.90 o 
   5  -9   2        0.17        7.04      6.59 o 
   6  -9   2        0.03        2.75      7.54 o 
 -13  -8   2        7.13        7.48     11.01 o 
 -12  -8   2       74.99       65.43     10.43 o 
 -11  -8   2      241.08      233.39     10.19 o 
 -10  -8   2       93.77      116.25     12.01 o 
  -9  -8   2       37.95       43.64      8.33 o 
  -8  -8   2       93.40       69.07      8.40 o 
  -7  -8   2      381.74      396.16      8.99 o 
  -6  -8   2      346.16      374.05      8.42 o 
  -5  -8   2       39.56       33.08      6.77 o 
  -4  -8   2        1.25        1.88      6.74 o 
  -3  -8   2      556.37      550.38      7.86 o 
  -2  -8   2      330.85      337.85      7.32 o 
  -1  -8   2      218.23      205.49      6.85 o 
   0  -8   2      122.92      131.10      6.34 o 
   1  -8   2       29.37       27.42      5.79 o 
   2  -8   2       45.54       52.75      6.20 o 
   3  -8   2      192.06      204.12      6.52 o 
   4  -8   2      147.20      143.48      6.33 o 
   5  -8   2       57.30       53.53      6.53 o 
   6  -8   2        2.39       11.82      7.43 o 
   7  -8   2        0.12        0.20      6.85 o 
   8  -8   2       14.86       12.23      8.85 o 
 -13  -7   2       11.55       14.46     11.09 o 
 -12  -7   2       32.17       24.37      9.40 o 
 -11  -7   2      240.79      246.14     10.00 o 
 -10  -7   2       48.93       52.33     10.67 o 
  -9  -7   2       83.65       93.59      7.92 o 
  -8  -7   2      118.55      107.68      8.51 o 
  -7  -7   2       93.15       93.25      7.85 o 
  -6  -7   2      334.21      364.95      8.70 o 
  -5  -7   2       25.46       19.88      7.06 o 
  -4  -7   2       15.89       18.11      6.59 o 
  -3  -7   2      613.72      614.01      7.83 o 
  -2  -7   2      110.69      104.34      6.31 o 
  -1  -7   2      188.18      207.67      6.24 o 
   0  -7   2      344.84      341.51      6.17 o 
   1  -7   2      630.45      604.45      7.11 o 
   2  -7   2      131.53      134.92      5.92 o 
   3  -7   2      103.59      102.45      5.68 o 
   4  -7   2      494.83      514.41      7.50 o 
   5  -7   2       49.09       45.11      6.18 o 
   6  -7   2      136.91      135.24      6.72 o 
   7  -7   2       75.47       79.34      7.25 o 
   8  -7   2        9.48       12.17      7.45 o 
   9  -7   2       24.60       26.42      8.25 o 
 -13  -6   2       92.25      102.39     11.67 o 
 -12  -6   2       39.69       42.52      9.20 o 
 -11  -6   2      156.66      134.15      9.24 o 
 -10  -6   2       70.35       65.66      8.44 o 
  -9  -6   2       19.73       26.30      7.62 o 
  -8  -6   2      830.93      830.44     10.63 o 
  -7  -6   2      668.37      713.38     10.33 o 
  -6  -6   2       70.18       69.80      6.79 o 
  -5  -6   2      279.99      234.73      7.40 o 
  -4  -6   2      466.99      467.95      7.93 o 
  -3  -6   2     1531.55     1524.05     10.44 o 
  -2  -6   2      694.15      706.00      8.00 o 
  -1  -6   2      276.78      244.27      6.28 o 
   0  -6   2      629.24      635.83      7.29 o 
   1  -6   2      188.75      152.93      5.68 o 
   2  -6   2      374.49      345.85      7.02 o 
   3  -6   2       74.14       77.52      5.31 o 
   4  -6   2      549.54      529.09      8.31 o 
   5  -6   2      201.32      206.52      6.39 o 
   6  -6   2        6.40       -1.79      6.26 o 
   7  -6   2      215.44      217.97      7.22 o 
   8  -6   2      110.04      113.55      7.28 o 
   9  -6   2       65.65       70.87      8.47 o 
  10  -6   2       12.23       14.23      8.15 o 
 -13  -5   2      116.15      124.16     12.71 o 
 -12  -5   2      103.29      113.80     14.33 o 
 -11  -5   2       47.08       44.51     10.48 o 
 -10  -5   2       54.57       51.47      9.33 o 
  -9  -5   2        6.96        7.51      8.69 o 
  -8  -5   2       17.21       19.89      7.08 o 
  -7  -5   2      256.68      248.06      7.65 o 
  -6  -5   2      216.12      172.57      7.41 o 
  -5  -5   2        3.81        1.03      7.58 o 
  -4  -5   2      602.36      657.06      8.97 o 
  -3  -5   2      474.65      479.24      8.02 o 
  -2  -5   2     1364.84     1250.37     11.02 o 
  -1  -5   2     2288.60     2467.56     12.12 o 
   0  -5   2     2845.46     2913.47     12.25 o 
   1  -5   2      628.73      625.28      6.84 o 
   2  -5   2      882.75      778.86     12.69 o 
   3  -5   2      248.68      254.09      5.97 o 
   4  -5   2      115.34      109.42      5.61 o 
   5  -5   2      477.64      444.32      6.76 o 
   6  -5   2       47.14       42.51      6.45 o 
   7  -5   2       98.66      109.91      6.48 o 
   8  -5   2       79.89       87.04      6.82 o 
   9  -5   2       59.23       60.17      7.98 o 
  10  -5   2       48.67       47.54      8.53 o 
  11  -5   2       16.67       18.62      8.93 o 
 -14  -4   2        1.33        0.69     12.84 o 
 -13  -4   2       56.21       64.43     12.29 o 
 -12  -4   2       54.41       57.08     11.39 o 
 -11  -4   2       40.94       36.48      9.61 o 
 -10  -4   2       68.16       69.51      8.93 o 
  -9  -4   2       67.25       81.35      7.91 o 
  -8  -4   2      173.53      182.56      7.88 o 
  -7  -4   2        7.00        4.03      6.36 o 
  -6  -4   2       19.08       19.57      6.78 o 
  -5  -4   2       27.17       34.57      6.56 o 
  -4  -4   2       50.02       69.63      7.14 o 
  -3  -4   2      714.74      666.34     10.02 o 
  -2  -4   2       16.37       39.95      5.95 o 
  -1  -4   2       35.49       18.63      6.23 o 
   0  -4   2     2039.83     2221.04     19.75 o 
   1  -4   2     1886.04     1960.50     14.63 o 
   2  -4   2      471.14      482.05      6.64 o 
   3  -4   2      724.12      694.68      7.68 o 
   4  -4   2      202.64      215.12      6.27 o 
   5  -4   2      251.89      231.77      6.42 o 
   6  -4   2       81.09       74.03      6.24 o 
   7  -4   2       52.91       59.09      6.19 o 
   8  -4   2       61.94       69.07      6.51 o 
   9  -4   2      102.63       94.33      7.15 o 
  10  -4   2      110.36      107.19      8.53 o 
  11  -4   2       40.60       48.01      8.70 o 
 -13  -3   2        1.61        1.68     10.62 o 
 -12  -3   2        9.37        0.83     10.02 o 
 -11  -3   2        6.20        6.02     10.28 o 
 -10  -3   2        1.72        7.68      9.85 o 
  -9  -3   2        0.58       -0.86      7.79 o 
  -8  -3   2      133.92      139.63      8.47 o 
  -7  -3   2       75.78       89.31      7.04 o 
  -6  -3   2       30.96       39.32      6.26 o 
  -5  -3   2       92.06      103.81      6.62 o 
  -4  -3   2      204.26      251.56      7.76 o 
  -3  -3   2      491.33      484.32     10.01 o 
  -2  -3   2      548.97      445.55      8.58 o 
  -1  -3   2       73.31       46.77      5.70 o 
   0  -3   2      534.65      605.90      7.65 o 
   1  -3   2     1848.66     1883.40     13.43 o 
   2  -3   2     1281.00     1170.36     10.98 o 
   3  -3   2      619.46      603.84      7.64 o 
   4  -3   2      668.47      659.48     10.87 o 
   5  -3   2     1000.47      964.91     11.27 o 
   6  -3   2      212.57      202.90      6.02 o 
   7  -3   2      143.08      130.79      5.99 o 
   8  -3   2        3.35        3.04      6.32 o 
   9  -3   2        1.25        1.85      6.86 o 
  10  -3   2      497.48      480.38      9.38 o 
  11  -3   2       84.31       89.50      8.74 o 
  12  -3   2       18.83       31.75     11.03 o 
 -13  -2   2       25.91       23.55     10.73 o 
 -12  -2   2       47.37       52.12     10.13 o 
 -11  -2   2        2.65        3.06      9.18 o 
 -10  -2   2       11.60       12.87      8.77 o 
  -9  -2   2      282.81      293.94      9.66 o 
  -8  -2   2      173.72      216.35      8.76 o 
  -7  -2   2        6.00        4.65      6.86 o 
  -6  -2   2       79.63       69.98      6.55 o 
  -5  -2   2       69.45       55.55      6.46 o 
  -4  -2   2        1.67        2.04      6.25 o 
  -3  -2   2       62.18       68.97      6.13 o 
  -2  -2   2      119.42       88.25      8.81 o 
  -1  -2   2        3.43       41.59      6.64 o 
   0  -2   2      230.58      345.18      7.21 o 
   1  -2   2       40.18       61.06      5.32 o 
   2  -2   2       12.13        8.85      4.91 o 
   3  -2   2       38.20       21.14      5.15 o 
   4  -2   2      186.60      196.33      5.94 o 
   5  -2   2      526.75      599.02      7.12 o 
   6  -2   2      349.96      307.06      6.37 o 
   7  -2   2       76.17       74.76      6.32 o 
   8  -2   2      306.29      296.40      6.91 o 
   9  -2   2       28.10       21.82      6.77 o 
  10  -2   2        8.26        4.35      7.45 o 
  11  -2   2      210.00      220.14      9.51 o 
  12  -2   2        4.85        5.49      9.51 o 
 -13  -1   2       74.01       82.86     10.37 o 
 -12  -1   2       77.11       83.05     10.33 o 
 -11  -1   2      123.13      124.58      9.80 o 
 -10  -1   2        1.11        4.91      8.85 o 
  -9  -1   2       67.50       89.53      8.74 o 
  -8  -1   2      609.26      587.59     10.51 o 
  -7  -1   2      255.60      227.49     10.02 o 
  -6  -1   2       92.90       74.56      7.30 o 
  -5  -1   2      253.61      309.19      8.16 o 
  -4  -1   2      541.71      596.55      9.14 o 
  -3  -1   2       22.43       27.93      5.92 o 
  -2  -1   2     1054.23     1209.83     13.48 o 
  -1  -1   2        1.15       21.77      7.12 o 
   0  -1   2     2236.14     2931.46     17.59 o 
   1  -1   2     3512.36     4543.43     23.59 o 
   2  -1   2      116.85      113.68      6.05 o 
   3  -1   2        0.14        3.61      5.13 o 
   4  -1   2       32.17       24.65      5.25 o 
   5  -1   2      184.61      221.17      6.25 o 
   6  -1   2      312.84      288.71      6.54 o 
   7  -1   2       71.31       54.32      6.17 o 
   8  -1   2      152.96      161.88      6.73 o 
   9  -1   2      439.78      430.23      8.10 o 
  10  -1   2       64.11       61.20      8.30 o 
  11  -1   2       21.05       20.40      8.50 o 
  12  -1   2       34.73       24.82      9.28 o 
  13  -1   2       49.53       47.33     10.08 o 
 -13   0   2       82.92       98.32     11.44 o 
 -12   0   2       78.13       87.87      9.77 o 
 -11   0   2      139.47      135.19      9.77 o 
 -10   0   2      158.94      157.41      9.49 o 
  -9   0   2       70.82       84.04      9.71 o 
  -8   0   2      278.84      326.89     13.57 o 
  -7   0   2      230.41      207.90      7.91 o 
  -6   0   2      758.76      778.63     19.35 o 
  -5   0   2      635.33      623.50     10.61 o 
  -4   0   2       11.67       19.87      6.68 o 
  -3   0   2      253.37      260.53      7.87 o 
  -2   0   2      751.72      791.86     10.83 o 
  -1   0   2      454.81      200.10      7.98 o 
   0   0   2    15875.93    12981.36     64.58 o 
   1   0   2    17760.57    19874.59    231.99 o 
   2   0   2     5508.79     5826.58     36.98 o 
   3   0   2      159.35      220.51      6.31 o 
   4   0   2      189.05      153.70      5.88 o 
   5   0   2       43.94       42.58      5.67 o 
   6   0   2       45.29       48.78      5.88 o 
   7   0   2       71.92       80.91      6.47 o 
   8   0   2        1.57        0.90      6.02 o 
   9   0   2      127.06      138.75      7.98 o 
  10   0   2       68.22       80.51      8.82 o 
  11   0   2       21.67       12.54      9.21 o 
  12   0   2       10.47       10.12      8.85 o 
  13   0   2       12.49       19.58      9.64 o 
 -13   1   2       10.15       10.79     11.38 o 
 -12   1   2       86.24      108.57      9.79 o 
 -11   1   2      109.71      105.16     14.71 o 
 -10   1   2      214.10      213.62     11.47 o 
  -9   1   2      241.08      249.93      8.67 o 
  -8   1   2       72.49       70.55      8.45 o 
  -7   1   2      471.89      442.52      9.01 o 
  -6   1   2     1400.39     1422.29     12.14 o 
  -5   1   2     1494.70     1476.74     12.20 o 
  -4   1   2       13.28       12.98      6.59 o 
  -3   1   2     2945.35     2776.65     15.38 o 
  -2   1   2    16111.18    15555.32    178.38 o 
  -1   1   2     1844.91     2560.21     39.71 o 
   1   1   2     4209.56     3205.46     26.94 o 
   2   1   2        1.47        9.45      5.97 o 
   3   1   2      138.13       85.93      6.37 o 
   4   1   2       20.38       38.16      5.36 o 
   5   1   2      207.03      210.06      6.41 o 
   6   1   2      183.10      234.36      6.98 o 
   7   1   2        2.02        6.89      5.76 o 
   8   1   2       47.06       45.53      6.36 o 
   9   1   2       20.75       17.00      8.10 o 
  10   1   2       58.51       61.73      9.62 o 
  11   1   2       16.64        6.52      9.87 o 
  12   1   2       16.65       25.84      9.45 o 
  13   1   2        1.63        8.85     10.23 o 
  14   1   2        0.15       -7.71     10.13 o 
 -12   2   2       35.09       42.31      9.95 o 
 -11   2   2      123.29      123.25     10.40 o 
 -10   2   2       55.74       49.83      9.34 o 
  -9   2   2      273.63      277.97     16.99 o 
  -8   2   2      462.69      441.71     13.66 o 
  -7   2   2       62.79       65.40      9.14 o 
  -6   2   2      549.56      519.28      8.01 o 
  -5   2   2       50.46       56.53      6.87 o 
  -4   2   2      589.21      715.38     12.09 o 
  -3   2   2      385.90      370.33      7.84 o 
  -2   2   2     4975.18     4644.44     31.91 o 
  -1   2   2      884.64     1148.03     16.69 o 
   0   2   2       52.63        2.07      5.78 o 
   1   2   2     1210.61      633.39      9.07 o 
   2   2   2     2202.05     3033.11     16.19 o 
   3   2   2      593.71      684.55      8.52 o 
   4   2   2      177.07      314.23      7.02 o 
   5   2   2       53.61       66.63      5.64 o 
   6   2   2     1680.41     1625.95     11.46 o 
   7   2   2      905.06      927.20      9.44 o 
   8   2   2        5.89        5.46      6.51 o 
   9   2   2      289.73      280.39      8.76 o 
  10   2   2       30.32       41.51      7.72 o 
  11   2   2       31.44       36.21      8.88 o 
  12   2   2       18.76       26.55      9.32 o 
  13   2   2        0.28       -1.46      9.06 o 
  14   2   2        5.13        1.54      9.98 o 
 -12   3   2       74.24       85.18     10.43 o 
 -11   3   2       63.06       70.29     10.53 o 
 -10   3   2       92.82      103.57      8.99 o 
  -9   3   2       29.81       39.01      8.34 o 
  -8   3   2      389.89      399.09     12.88 o 
  -7   3   2     1564.74     1540.57     30.13 o 
  -6   3   2      500.66      452.25      9.94 o 
  -5   3   2      142.81      143.80      6.11 o 
  -4   3   2      168.18      154.39      6.35 o 
  -3   3   2      742.38      515.04      7.30 o 
  -2   3   2     3303.25     3221.52     18.58 o 
  -1   3   2      640.26      640.66      9.23 o 
   0   3   2        8.12       39.64      5.51 o 
   1   3   2    15987.24    17634.46    210.07 o 
   2   3   2     1095.91     1025.65      9.76 o 
   3   3   2      203.71      152.59      6.32 o 
   4   3   2      587.83      565.56      7.90 o 
   5   3   2     1374.80     1526.84     12.47 o 
   6   3   2       57.10       46.12      5.73 o 
   7   3   2      306.83      211.08      7.31 o 
   8   3   2      180.92      222.47      7.01 o 
   9   3   2      771.04      794.90      9.73 o 
  10   3   2      491.52      466.96      8.62 o 
  11   3   2        8.77       12.82      7.94 o 
  12   3   2       32.11       26.75      9.49 o 
  13   3   2        5.68       11.44      9.94 o 
  14   3   2       10.28       11.18     11.97 o 
 -11   4   2       75.17       79.90     13.66 o 
 -10   4   2       37.38       37.25      9.04 o 
  -9   4   2       83.48       89.96      9.65 o 
  -8   4   2      120.54      122.92      7.98 o 
  -7   4   2      246.55      230.93      7.19 o 
  -6   4   2      768.40      761.71     12.90 o 
  -5   4   2       84.49       88.58      5.80 o 
  -4   4   2     1020.32     1022.98      8.19 o 
  -3   4   2      754.58      689.84      7.41 o 
  -2   4   2      227.51      369.59      6.82 o 
  -1   4   2      487.92      522.04      6.69 o 
   0   4   2      206.36      230.08      6.23 o 
   1   4   2     2104.69     1788.53     10.71 o 
   2   4   2     1729.46     1863.28     20.47 o 
   3   4   2     2345.47     2018.94     17.36 o 
   4   4   2     2449.87     2480.16     34.93 o 
   5   4   2     4435.24     4783.68     34.16 o 
   6   4   2     1584.16     1408.70      9.97 o 
   7   4   2      171.51      159.22      7.33 o 
   8   4   2      123.78      144.18      6.36 o 
   9   4   2      441.04      443.26      7.83 o 
  10   4   2      768.02      752.57      9.76 o 
  11   4   2       51.06       64.33      7.46 o 
  12   4   2       74.13       92.27      8.74 o 
  13   4   2       87.05       70.95      9.32 o 
  14   4   2        1.91       10.88      9.54 o 
 -11   5   2       15.81        9.93     11.38 o 
 -10   5   2       50.03       55.49     10.70 o 
  -9   5   2       35.80       30.34      7.90 o 
  -8   5   2      227.97      233.57      8.29 o 
  -7   5   2      145.83      143.74      7.25 o 
  -6   5   2       80.60       76.68      6.01 o 
  -5   5   2      369.43      367.87      6.64 o 
  -4   5   2      445.00      418.39      6.64 o 
  -3   5   2     2084.81     1965.74      9.88 o 
  -2   5   2       40.25       52.36      5.17 o 
  -1   5   2       20.41        6.77      5.39 o 
   0   5   2      332.55      258.05      5.95 o 
   1   5   2       63.72       55.90      5.25 o 
   2   5   2     1146.02     1146.08     12.34 o 
   3   5   2      170.05      125.66      5.77 o 
   4   5   2     2863.54     3261.42     20.89 o 
   5   5   2     3440.73     3571.89     32.76 o 
   6   5   2     2446.99     2302.60     29.29 o 
   7   5   2      408.79      389.66      7.01 o 
   8   5   2      235.04      333.64      6.98 o 
   9   5   2      200.85      167.52      6.41 o 
  10   5   2      454.82      388.49      9.38 o 
  11   5   2      201.01      254.65      9.47 o 
  12   5   2       90.51       93.55      8.37 o 
  13   5   2      111.59       90.59     10.20 o 
  14   5   2       57.56       62.78     10.89 o 
 -10   6   2        6.30       -2.92      9.24 o 
  -9   6   2       27.75       22.62      8.09 o 
  -8   6   2       95.84      100.36      7.51 o 
  -7   6   2       26.82       22.97      6.67 o 
  -6   6   2       18.54       12.84      7.06 o 
  -5   6   2      355.81      312.90      7.00 o 
  -4   6   2       88.32       94.27      5.92 o 
  -3   6   2      245.79      288.79      6.21 o 
  -2   6   2     1004.67      851.48      7.43 o 
  -1   6   2     1054.63     1130.23      7.94 o 
   0   6   2     1228.12     1261.84      8.43 o 
   1   6   2      151.48      213.68      5.81 o 
   2   6   2     1384.08     1212.85      8.45 o 
   3   6   2      952.77      991.08      8.33 o 
   4   6   2      144.79      156.27      6.06 o 
   5   6   2     2929.98     2692.27     18.29 o 
   6   6   2     2347.27     2128.11     12.20 o 
   7   6   2      803.34      919.21      8.55 o 
   8   6   2      555.51      556.16      7.72 o 
   9   6   2       80.22       66.59      6.70 o 
  10   6   2      237.98      249.03      7.27 o 
  11   6   2      180.70      213.70      7.60 o 
  12   6   2       33.79       25.13      8.11 o 
  13   6   2       76.35       67.94      9.03 o 
  14   6   2       48.20       71.76     12.36 o 
  -9   7   2        9.15        8.05      8.33 o 
  -8   7   2        0.16        5.52      7.60 o 
  -7   7   2       10.79       18.84      7.21 o 
  -6   7   2        6.56       -1.93      6.40 o 
  -5   7   2      152.76      162.63      6.55 o 
  -4   7   2       22.50       22.54      5.99 o 
  -3   7   2      103.44      101.31      5.70 o 
  -2   7   2      414.21      385.41      6.47 o 
  -1   7   2      195.19      200.30      5.74 o 
   0   7   2      396.80      465.88      6.37 o 
   1   7   2      201.74      159.84      5.53 o 
   2   7   2       29.78       20.78      5.35 o 
   3   7   2      352.44      410.41      6.24 o 
   4   7   2      288.51      285.93      6.04 o 
   5   7   2      663.32      559.94      7.09 o 
   6   7   2      556.02      490.48      7.29 o 
   7   7   2      381.40      421.53      7.19 o 
   8   7   2      461.56      457.83      7.78 o 
   9   7   2      455.00      370.73      8.73 o 
  10   7   2       25.10       28.18      7.29 o 
  11   7   2       24.18       43.26      7.35 o 
  12   7   2        0.39        3.66      6.94 o 
  13   7   2       17.02       28.63      9.20 o 
  14   7   2       25.08       36.13      9.55 o 
  -8   8   2        6.72        2.14      8.44 o 
  -7   8   2        7.76       11.79      7.16 o 
  -6   8   2        0.24        2.30      6.55 o 
  -5   8   2      110.19      108.01      7.07 o 
  -4   8   2        2.04        6.75      5.92 o 
  -3   8   2      234.76      257.28      6.64 o 
  -2   8   2        9.29        8.73      5.74 o 
  -1   8   2        0.02        2.40      5.14 o 
   0   8   2       90.28       90.83      5.54 o 
   1   8   2      131.93      139.16      5.84 o 
   2   8   2       11.77       15.24      5.21 o 
   3   8   2      123.13      128.19      5.58 o 
   4   8   2        5.12       10.07      5.12 o 
   5   8   2      297.59      254.75      6.32 o 
   6   8   2      111.38      150.37      6.08 o 
   7   8   2       32.29       43.49      6.10 o 
   8   8   2       55.11       38.08      6.10 o 
   9   8   2      231.57      211.81      7.17 o 
  10   8   2      446.94      444.35      8.73 o 
  11   8   2       34.08       31.57      7.50 o 
  12   8   2        0.64        0.65      7.75 o 
  13   8   2       39.01       52.60      8.46 o 
  14   8   2       31.94       45.93      9.70 o 
  -7   9   2       14.43       16.54      7.79 o 
  -6   9   2       19.59       18.80      6.91 o 
  -5   9   2       71.40       63.62      7.01 o 
  -4   9   2       16.54       13.06      6.23 o 
  -3   9   2       45.96       44.05      6.08 o 
  -2   9   2       42.08       44.33      5.83 o 
  -1   9   2       46.31       51.95      5.80 o 
   0   9   2       93.34       96.63      6.14 o 
   1   9   2      406.65      403.70      6.41 o 
   2   9   2        7.67        4.34      5.72 o 
   3   9   2        2.44        5.45      5.64 o 
   4   9   2       69.38       71.21      5.87 o 
   5   9   2       37.21       42.83      5.86 o 
   6   9   2      223.61      243.45      6.33 o 
   7   9   2       23.65       19.85      6.01 o 
   8   9   2       19.09       22.79      6.08 o 
   9   9   2        0.14        6.37      6.52 o 
  10   9   2       23.02       29.70      7.33 o 
  11   9   2       17.13       16.01      7.18 o 
  12   9   2        2.16        3.17      7.59 o 
  13   9   2       11.39       18.63      8.57 o 
  14   9   2        8.99       14.67      9.46 o 
  -6  10   2       14.63       14.79      7.52 o 
  -5  10   2       47.49       41.10      7.12 o 
  -4  10   2       61.75       65.03      7.10 o 
  -3  10   2       32.37       28.40      6.18 o 
  -2  10   2      233.89      218.33      6.72 o 
  -1  10   2       20.62       16.61      5.72 o 
   0  10   2       64.56       62.48      5.97 o 
   1  10   2      289.06      281.55      6.86 o 
   2  10   2       16.77       28.01      5.65 o 
   3  10   2       29.76       32.13      5.67 o 
   4  10   2       22.53       20.35      5.39 o 
   5  10   2        0.78        3.03      5.75 o 
   6  10   2      127.70      149.52      6.30 o 
   7  10   2        9.99        9.49      6.58 o 
   8  10   2       20.85       36.42      6.32 o 
   9  10   2        2.01        4.51      6.38 o 
  10  10   2        0.76        2.33      6.71 o 
  11  10   2        3.14        9.58      7.35 o 
  12  10   2        0.32       -1.31      8.20 o 
  13  10   2       11.42       17.65      8.27 o 
  -5  11   2       19.62       27.07      7.69 o 
  -4  11   2       28.18       33.09      7.37 o 
  -3  11   2       83.28       80.26      6.74 o 
  -2  11   2       62.73       59.90      6.67 o 
  -1  11   2       48.90       47.00      6.48 o 
   0  11   2       31.10       24.64      6.23 o 
   1  11   2       20.17       34.18      5.93 o 
   2  11   2       91.47       92.04      6.05 o 
   3  11   2       69.05       62.02      6.18 o 
   4  11   2        1.92       -2.39      5.95 o 
   5  11   2        7.94        6.45      6.68 o 
   6  11   2        1.38        1.98      6.36 o 
   7  11   2       16.64        8.11      6.45 o 
   8  11   2       20.37       17.37      8.53 o 
   9  11   2        5.25        5.26      6.92 o 
  10  11   2       56.02       45.89      7.60 o 
  11  11   2       42.32       40.05      7.40 o 
  12  11   2        2.73        9.40      7.73 o 
  13  11   2        1.35        0.11      9.09 o 
  -3  12   2       69.27       77.69      7.40 o 
  -2  12   2       63.81       65.07      7.62 o 
  -1  12   2       22.53       22.44      6.91 o 
   0  12   2       72.94       67.90      6.85 o 
   1  12   2      137.27      147.06      7.25 o 
   2  12   2       15.82       20.07      6.20 o 
   3  12   2       72.15       59.35      6.58 o 
   4  12   2       31.24       48.43      6.44 o 
   5  12   2        6.28       12.84      6.70 o 
   6  12   2       32.95       29.74      6.54 o 
   7  12   2        0.16       -4.09      7.08 o 
   8  12   2        0.08        2.61      6.87 o 
   9  12   2        0.60        7.49      7.65 o 
  10  12   2       31.39       30.08      7.88 o 
  11  12   2       11.23       10.18      8.66 o 
  12  12   2        1.27       -1.02      8.73 o 
  -1  13   2       14.02       19.18      7.50 o 
   0  13   2       26.52       28.83      7.63 o 
   1  13   2       21.42       17.89      6.79 o 
   2  13   2       34.26       29.56      7.72 o 
   3  13   2       40.95       43.47      7.71 o 
   4  13   2       53.70       54.93      7.46 o 
   5  13   2       23.98       21.33      7.29 o 
   6  13   2       60.61       50.22      7.06 o 
   7  13   2       13.23        5.30      7.32 o 
   8  13   2        0.61       -6.15      8.09 o 
   9  13   2       12.03       17.88      8.29 o 
  10  13   2       45.74       49.18      8.90 o 
  11  13   2       10.31       13.39      8.77 o 
   1  14   2       13.35       12.00      7.71 o 
   2  14   2        7.88       13.94      7.21 o 
   3  14   2        0.17        2.28      7.10 o 
   4  14   2       12.82       15.24      7.80 o 
   5  14   2       48.72       60.12      7.95 o 
   6  14   2       12.63       14.11      7.81 o 
   7  14   2        7.18        9.22      7.88 o 
   8  14   2       13.04       18.59      8.50 o 
   9  14   2       17.13       18.71      8.21 o 
  -8 -12   3        0.20        2.61     10.52 o 
  -7 -12   3        8.51       17.98     11.45 o 
  -6 -12   3        5.23        0.71     10.12 o 
  -5 -12   3        3.64        3.92      8.64 o 
  -4 -12   3       20.92       26.63      8.80 o 
  -3 -12   3        6.92       15.25      8.03 o 
  -2 -12   3        6.95       10.73      8.28 o 
  -1 -12   3       36.56       28.05      8.02 o 
   0 -12   3       22.95       27.41      8.57 o 
 -10 -11   3        0.53        8.45     18.76 o 
  -9 -11   3        4.28        8.49     12.52 o 
  -8 -11   3        0.73        4.06      9.94 o 
  -7 -11   3        3.50       -0.15     10.47 o 
  -6 -11   3        5.11        6.29      9.41 o 
  -5 -11   3       45.59       34.22      8.22 o 
  -4 -11   3       17.62       19.76      7.66 o 
  -3 -11   3        1.40        2.86      7.35 o 
  -2 -11   3       14.33       14.97      7.27 o 
  -1 -11   3       45.82       42.79      7.49 o 
   0 -11   3       71.36       71.48      7.71 o 
   1 -11   3       24.82       35.39      7.65 o 
   2 -11   3       15.52       18.85      7.41 o 
   3 -11   3       17.50       20.05      7.40 o 
 -11 -10   3        0.26        1.73     18.42 o 
 -10 -10   3        0.18       -4.82     12.21 o 
  -9 -10   3        0.11       -3.29      9.58 o 
  -8 -10   3        1.31        1.67     10.04 o 
  -7 -10   3        1.71        1.82      9.02 o 
  -6 -10   3        2.75        9.82      9.62 o 
  -5 -10   3        0.41       -2.24      8.21 o 
  -4 -10   3        9.60       11.23      7.39 o 
  -3 -10   3       14.09       19.37      7.52 o 
  -2 -10   3       37.02       33.76      7.12 o 
  -1 -10   3       12.53       14.03      6.78 o 
   0 -10   3        1.44        1.72      6.56 o 
   1 -10   3      107.15      107.89      7.83 o 
   2 -10   3       73.52       66.99      7.70 o 
   3 -10   3       16.44       18.39      6.81 o 
   4 -10   3       25.85       31.81      7.80 o 
   5 -10   3        4.29        7.83      8.11 o 
 -12  -9   3        5.04        7.22     13.25 o 
 -11  -9   3        0.89        0.55     14.40 o 
 -10  -9   3        2.36        7.01     11.76 o 
  -9  -9   3        2.08        7.38      9.98 o 
  -8  -9   3        4.41        7.33      8.74 o 
  -7  -9   3        0.04       -0.22      9.35 o 
  -6  -9   3        2.99        5.95      8.29 o 
  -5  -9   3        0.04        4.67      8.51 o 
  -4  -9   3        6.16       10.43      6.94 o 
  -3  -9   3       22.87       22.57      7.57 o 
  -2  -9   3        1.36       -1.26      6.25 o 
  -1  -9   3        6.09        8.71      6.36 o 
   0  -9   3       85.97       81.75      6.68 o 
   1  -9   3        2.37        0.83      6.23 o 
   2  -9   3        4.50        8.46      7.05 o 
   3  -9   3       43.41       46.74      6.66 o 
   4  -9   3       28.73       33.45      7.50 o 
   5  -9   3       39.11       36.53      7.25 o 
   6  -9   3        0.76        1.36      7.58 o 
 -12  -8   3       46.28       48.87     13.84 o 
 -11  -8   3       12.66       29.67     17.28 o 
 -10  -8   3       18.28       25.08     10.26 o 
  -9  -8   3        0.54       -0.04      9.61 o 
  -8  -8   3       21.28       17.52      8.46 o 
  -7  -8   3       44.98       65.76      8.47 o 
  -6  -8   3       78.88       88.14      9.23 o 
  -5  -8   3       51.68       44.45      8.01 o 
  -4  -8   3       81.98       89.90      8.28 o 
  -3  -8   3       26.70       23.20      6.43 o 
  -2  -8   3        8.49       10.62      6.06 o 
  -1  -8   3        8.06        2.92      5.98 o 
   0  -8   3       47.20       49.71      6.01 o 
   1  -8   3      121.47      108.84      6.26 o 
   2  -8   3       31.60       29.23      6.01 o 
   3  -8   3        0.13       -5.44      6.11 o 
   4  -8   3        6.29       11.32      6.35 o 
   5  -8   3        0.54       -0.57      7.26 o 
   6  -8   3       40.53       37.35      7.10 o 
   7  -8   3        0.57        5.18      8.12 o 
 -13  -7   3       17.98       16.31     11.57 o 
 -12  -7   3       34.05       35.05     10.52 o 
 -11  -7   3       62.80       78.76     12.46 o 
 -10  -7   3       88.11       81.16      9.12 o 
  -9  -7   3       78.48       63.17      9.63 o 
  -8  -7   3       11.03        4.17      9.07 o 
  -7  -7   3        8.50       22.18      8.72 o 
  -6  -7   3      221.76      197.91      9.42 o 
  -5  -7   3      286.03      248.75      8.62 o 
  -4  -7   3       89.29      103.83      7.16 o 
  -3  -7   3       27.30       27.54      6.32 o 
  -2  -7   3       45.51       42.36      6.14 o 
  -1  -7   3        0.90        1.37      5.67 o 
   0  -7   3        2.18       10.35      5.48 o 
   1  -7   3       80.67       81.23      5.87 o 
   2  -7   3        4.96        5.80      5.66 o 
   3  -7   3        0.33        3.61      5.48 o 
   4  -7   3        9.49        6.41      6.03 o 
   5  -7   3      137.23      152.88      7.26 o 
   6  -7   3        0.54        6.41      6.43 o 
   7  -7   3       37.29       42.87      6.64 o 
   8  -7   3        9.07       12.24      8.01 o 
 -13  -6   3       63.84       72.08     12.28 o 
 -12  -6   3       37.29       49.68     10.04 o 
 -11  -6   3       68.67       82.75      9.67 o 
 -10  -6   3      119.74      100.57      8.89 o 
  -9  -6   3      234.02      197.04      8.80 o 
  -8  -6   3      277.45      324.68     10.38 o 
  -7  -6   3        0.45        0.70      9.60 o 
  -6  -6   3        8.03        7.91      7.60 o 
  -5  -6   3       37.49       30.78      7.41 o 
  -4  -6   3       76.58       88.18      7.59 o 
  -3  -6   3      571.65      598.08      8.84 o 
  -2  -6   3       11.63        4.90      6.22 o 
  -1  -6   3       61.77       68.06      5.66 o 
   0  -6   3      205.91      180.62      6.07 o 
   1  -6   3       94.16      113.55      6.12 o 
   2  -6   3       13.13       16.67      5.39 o 
   3  -6   3       60.86       62.45      5.86 o 
   4  -6   3      145.66      147.24      5.87 o 
   5  -6   3      402.31      403.19     11.68 o 
   6  -6   3      176.21      181.99      6.91 o 
   7  -6   3        7.00        4.08      6.15 o 
   8  -6   3        1.66       -1.38      7.09 o 
   9  -6   3        1.22        2.80      7.90 o 
 -13  -5   3       35.92       41.42     21.04 o 
 -12  -5   3       89.96      105.98     13.33 o 
 -11  -5   3       73.76       73.08     11.66 o 
 -10  -5   3      175.27      159.81     10.24 o 
  -9  -5   3      226.51      213.34      8.43 o 
  -8  -5   3      553.74      539.97     10.10 o 
  -7  -5   3      687.12      660.41     10.64 o 
  -6  -5   3      309.38      297.20      8.61 o 
  -5  -5   3      377.91      375.12     14.65 o 
  -4  -5   3      579.03      577.63      9.45 o 
  -3  -5   3      352.41      321.79      7.76 o 
  -2  -5   3      715.43      758.94      8.56 o 
  -1  -5   3      345.78      333.59      7.25 o 
   0  -5   3     1063.10     1022.93      8.40 o 
   1  -5   3      952.28      932.38      8.06 o 
   2  -5   3       75.46       80.73      5.18 o 
   3  -5   3       52.90       44.68      5.87 o 
   4  -5   3       84.51       81.07      5.79 o 
   5  -5   3      562.86      574.24      7.18 o 
   6  -5   3      619.46      595.87      7.57 o 
   7  -5   3       99.49       99.06      6.12 o 
   8  -5   3       68.52       79.15      7.24 o 
   9  -5   3       19.78       17.72      7.57 o 
  10  -5   3        9.92        6.16      7.95 o 
 -13  -4   3       37.02       37.81     12.65 o 
 -12  -4   3       86.36       96.73     12.05 o 
 -11  -4   3       15.85       15.28      9.17 o 
 -10  -4   3      236.85      234.76      9.34 o 
  -9  -4   3      196.13      203.37      8.26 o 
  -8  -4   3      271.49      281.97      8.58 o 
  -7  -4   3      132.34      130.15      8.97 o 
  -6  -4   3      134.82      126.86      7.91 o 
  -5  -4   3      937.42      956.62     16.68 o 
  -4  -4   3      731.63      696.06     10.17 o 
  -3  -4   3       27.23       12.36      7.75 o 
  -2  -4   3       31.11       55.90      6.26 o 
  -1  -4   3      354.75      360.06      7.10 o 
   0  -4   3     1509.27     1424.10     16.83 o 
   1  -4   3     1005.87     1192.01      8.79 o 
   2  -4   3      713.63      686.96      6.96 o 
   3  -4   3     1109.13     1106.40     12.05 o 
   4  -4   3      231.01      246.11      5.88 o 
   5  -4   3       95.27       88.95      6.05 o 
   6  -4   3      701.05      693.39      8.68 o 
   7  -4   3      270.40      299.00      6.93 o 
   8  -4   3      243.90      253.90      7.08 o 
   9  -4   3      188.90      173.81      7.41 o 
  10  -4   3       11.12       19.30      7.62 o 
  11  -4   3       18.91       26.60      9.14 o 
 -13  -3   3       38.57       40.73     11.13 o 
 -12  -3   3      179.48      174.06     12.24 o 
 -11  -3   3        1.64        4.78     10.57 o 
 -10  -3   3      200.03      217.71      9.69 o 
  -9  -3   3      437.58      416.61      9.35 o 
  -8  -3   3       60.64       50.30      7.70 o 
  -7  -3   3      237.47      227.44      7.66 o 
  -6  -3   3      483.66      499.64      8.94 o 
  -5  -3   3     2324.01     2460.02     14.58 o 
  -4  -3   3     1395.47     1350.30     14.89 o 
  -3  -3   3       47.39       12.82      8.23 o 
  -2  -3   3     1038.67     1101.92     28.94 o 
  -1  -3   3     2026.36     2076.21     12.40 o 
   0  -3   3      356.69      355.19      6.73 o 
   1  -3   3     1104.70      971.87      8.26 o 
   2  -3   3     1072.85     1120.07      8.35 o 
   3  -3   3      515.38      510.16      6.96 o 
   4  -3   3     1480.10     1526.94     16.17 o 
   5  -3   3     1319.96     1299.57     12.27 o 
   6  -3   3      100.59       97.39      5.78 o 
   7  -3   3      149.47      154.89      6.56 o 
   8  -3   3      124.80      118.76      6.45 o 
   9  -3   3      411.98      383.59      8.02 o 
  10  -3   3      173.30      188.60      8.23 o 
  11  -3   3       44.57       52.78      8.70 o 
  12  -3   3       68.16       62.54      9.49 o 
 -13  -2   3       13.46        3.29     12.42 o 
 -12  -2   3       63.26       54.87     11.56 o 
 -11  -2   3       92.14       96.34      9.83 o 
 -10  -2   3      157.82      170.21      9.83 o 
  -9  -2   3      520.41      506.44     10.06 o 
  -8  -2   3       43.83       33.94      7.54 o 
  -7  -2   3        0.81       -1.95      6.87 o 
  -6  -2   3       38.69       22.75      6.83 o 
  -5  -2   3     1023.46     1122.96     13.30 o 
  -4  -2   3     1659.89     1652.87     12.87 o 
  -3  -2   3        4.06       30.79      7.29 o 
  -2  -2   3      359.90      398.11      9.05 o 
  -1  -2   3     1766.92     1688.98     16.53 o 
   0  -2   3     1329.38     1361.06     14.37 o 
   1  -2   3     1642.87     1575.48     10.72 o 
   2  -2   3      748.18      591.80      7.29 o 
   3  -2   3     1356.13     1425.07     14.46 o 
   4  -2   3      485.88      461.29      7.05 o 
   5  -2   3     2083.61     1987.75     25.77 o 
   6  -2   3      629.69      643.18      7.70 o 
   7  -2   3       26.71       25.90      6.17 o 
   8  -2   3      339.13      308.92      6.95 o 
   9  -2   3        0.75        1.84      6.90 o 
  10  -2   3       10.74        9.52      7.71 o 
  11  -2   3      173.42      168.64      9.61 o 
  12  -2   3       91.01       73.91      9.90 o 
 -13  -1   3        1.07        4.34     11.07 o 
 -12  -1   3       11.55       14.34     11.47 o 
 -11  -1   3       15.31       12.48      9.62 o 
 -10  -1   3       62.27       46.36      8.37 o 
  -9  -1   3      586.72      569.46     19.74 o 
  -8  -1   3        3.03        8.48      8.15 o 
  -7  -1   3      143.24      138.44      6.92 o 
  -6  -1   3       46.19       48.79      6.62 o 
  -5  -1   3      269.57      306.50      7.51 o 
  -4  -1   3        1.99        7.08      6.27 o 
  -3  -1   3      406.40      410.92      8.40 o 
  -2  -1   3      642.56      659.88      9.32 o 
  -1  -1   3      158.96      203.25      7.63 o 
   0  -1   3     1009.25     1421.97     13.86 o 
   1  -1   3     1307.90     1418.99     10.57 o 
   2  -1   3     1659.18     1746.30     12.92 o 
   3  -1   3      714.65      684.43      7.67 o 
   4  -1   3     1671.34     1757.38     18.53 o 
   5  -1   3      916.07      909.95      8.00 o 
   6  -1   3     1271.50     1264.38     13.74 o 
   7  -1   3      104.64       93.93      6.35 o 
   8  -1   3      465.20      441.46      8.01 o 
   9  -1   3      187.02      205.20      7.06 o 
  10  -1   3       57.89       58.91      7.59 o 
  11  -1   3        1.29        1.98      8.24 o 
  12  -1   3      118.26      113.52      9.57 o 
  13  -1   3       47.40       48.00      9.98 o 
 -13   0   3        0.69        1.51     12.75 o 
 -12   0   3       50.06       46.92      9.63 o 
 -11   0   3        5.97        7.51      9.54 o 
 -10   0   3        0.74        2.63     10.23 o 
  -9   0   3       56.87       57.29      9.85 o 
  -8   0   3       90.80      119.21      8.82 o 
  -7   0   3        9.63       15.56      8.09 o 
  -6   0   3       57.87       42.03      7.14 o 
  -5   0   3       26.08       47.82      6.13 o 
  -4   0   3       72.58       87.63      5.99 o 
  -3   0   3      424.42      429.05      8.16 o 
  -2   0   3      112.89      142.90      6.47 o 
  -1   0   3      671.95      985.69     10.72 o 
   0   0   3      537.09      767.28      9.86 o 
   1   0   3     1122.44      988.30     11.11 o 
   2   0   3     1245.09     1249.24     10.08 o 
   3   0   3        1.37        0.89      5.56 o 
   4   0   3     1057.69     1042.83      9.09 o 
   5   0   3      274.31      228.47      6.47 o 
   6   0   3     2002.19     2085.85     21.20 o 
   7   0   3      369.66      339.89      7.03 o 
   8   0   3      233.68      220.89      6.49 o 
   9   0   3      331.80      321.13      7.63 o 
  10   0   3       56.95       61.43      7.12 o 
  11   0   3        4.61        3.46      8.38 o 
  12   0   3       13.57       14.76      8.96 o 
  13   0   3       56.50       48.68     10.60 o 
 -12   1   3       80.92       83.01     10.89 o 
 -11   1   3       85.50       90.56      9.27 o 
 -10   1   3       32.82       36.48      9.49 o 
  -9   1   3       65.30       61.87      8.93 o 
  -8   1   3       65.28       63.12      7.91 o 
  -7   1   3      614.75      638.34      9.91 o 
  -6   1   3       16.49       26.87      7.24 o 
  -5   1   3      198.62      243.74      6.94 o 
  -4   1   3       40.85       33.74      6.07 o 
  -3   1   3        0.25        0.94      5.69 o 
  -2   1   3      330.21      348.69      7.73 o 
  -1   1   3        2.48       13.85      5.82 o 
   0   1   3     9132.38    11041.20     29.27 o 
   1   1   3     6341.65     7994.71     27.17 o 
   2   1   3     5577.35     5382.70     37.37 o 
   3   1   3     5107.26     5689.20     42.45 o 
   4   1   3       10.49        6.23      4.95 o 
   5   1   3      107.81      127.44      5.83 o 
   6   1   3      212.88      238.95      6.24 o 
   7   1   3      751.60      761.65      8.36 o 
   8   1   3        6.41        6.82      5.77 o 
   9   1   3      316.23      317.13      7.81 o 
  10   1   3        2.08        2.14      6.87 o 
  11   1   3        6.64       13.53      8.08 o 
  12   1   3       10.10       11.93      8.78 o 
  13   1   3       25.81       19.74      9.44 o 
  14   1   3        9.98        8.62     10.07 o 
 -12   2   3        3.34        0.16     10.08 o 
 -11   2   3       97.75      107.30     10.38 o 
 -10   2   3       14.11       25.45      8.76 o 
  -9   2   3      202.82      219.30      9.77 o 
  -8   2   3      328.41      287.27     14.10 o 
  -7   2   3       66.46       86.29      7.86 o 
  -6   2   3      208.69      208.17      6.91 o 
  -5   2   3      736.12      743.52     11.45 o 
  -4   2   3     2118.53     2179.49     16.57 o 
  -3   2   3        3.47        1.51      5.80 o 
  -2   2   3        5.93       18.09      5.40 o 
  -1   2   3       15.66        8.98      5.60 o 
   0   2   3     1538.55     1108.79     10.02 o 
   1   2   3     7721.23     8575.30     80.73 o 
   2   2   3     2164.16     2560.03     21.52 o 
   3   2   3      321.03      370.53      6.87 o 
   4   2   3      343.13      395.75      6.65 o 
   5   2   3      157.42      209.52      5.90 o 
   6   2   3      501.41      532.45      7.25 o 
   7   2   3       84.06       89.89      6.00 o 
   8   2   3      251.52      252.07      6.62 o 
   9   2   3      388.58      366.99      7.44 o 
  10   2   3        2.16        0.90      7.80 o 
  11   2   3        8.25        7.02      8.02 o 
  12   2   3      283.29      267.64     10.36 o 
  13   2   3       41.06       43.82     10.20 o 
  14   2   3       17.25       15.54     10.82 o 
 -12   3   3       31.58       26.91     10.52 o 
 -11   3   3       15.49       15.41      9.63 o 
 -10   3   3       95.78      100.07     10.20 o 
  -9   3   3        2.19       11.11      8.27 o 
  -8   3   3      783.80      760.36     23.45 o 
  -7   3   3      785.21      711.12      8.96 o 
  -6   3   3        0.81        2.58      6.01 o 
  -5   3   3      390.49      397.37      6.97 o 
  -4   3   3     2809.55     2751.98     35.39 o 
  -3   3   3      325.98      350.81      6.68 o 
  -2   3   3       13.00       10.21      5.29 o 
  -1   3   3      279.35      304.74      6.19 o 
   0   3   3        0.43        3.43      5.24 o 
   1   3   3       39.74       77.21      5.48 o 
   2   3   3     1559.49     1606.28     10.61 o 
   3   3   3       71.66      125.19      5.90 o 
   4   3   3        2.72        5.44      5.28 o 
   5   3   3      190.65      205.39      7.21 o 
   6   3   3      150.04      122.83      5.77 o 
   7   3   3      189.61      227.90      6.38 o 
   8   3   3       18.98       14.47      5.78 o 
   9   3   3        0.50        7.00      6.48 o 
  10   3   3      136.32      137.22      7.06 o 
  11   3   3      244.16      203.19      8.04 o 
  12   3   3      179.81      187.13      9.79 o 
  13   3   3       67.82       52.14     11.34 o 
  14   3   3        0.04        1.66      9.58 o 
 -11   4   3       41.75       36.25     10.97 o 
 -10   4   3       75.63       90.34      9.42 o 
  -9   4   3       47.06       60.87     10.36 o 
  -8   4   3        0.69       -0.53      7.23 o 
  -7   4   3      528.52      526.14     11.90 o 
  -6   4   3     1050.72     1091.12     11.02 o 
  -5   4   3      341.54      318.16      6.93 o 
  -4   4   3     1712.58     1635.95     27.22 o 
  -3   4   3      827.38      708.15      9.68 o 
  -2   4   3      349.79      427.21      7.59 o 
  -1   4   3     4521.82     4310.41     35.98 o 
   0   4   3     1958.22     1873.51     17.73 o 
   1   4   3     1681.43     2156.02     25.42 o 
   2   4   3       18.32       -0.04      4.84 o 
   3   4   3        6.32        9.26      4.86 o 
   4   4   3        0.60        0.34      5.29 o 
   5   4   3       14.10       48.30      5.21 o 
   6   4   3      145.22      177.06      5.77 o 
   7   4   3       27.13       21.62      6.43 o 
   8   4   3       86.06       78.90      5.63 o 
   9   4   3      101.76      100.53      6.66 o 
  10   4   3       88.20       94.86      7.27 o 
  11   4   3      238.01      259.39      8.24 o 
  12   4   3        7.95        3.85      8.22 o 
  13   4   3        2.01        3.82     10.92 o 
  14   4   3        0.05        8.91      9.63 o 
 -10   5   3       95.32       90.72      9.90 o 
  -9   5   3       98.12      106.05      8.50 o 
  -8   5   3       50.11       56.40      7.76 o 
  -7   5   3       68.18       62.10      7.28 o 
  -6   5   3      137.25      168.98      6.76 o 
  -5   5   3      428.14      447.95      6.96 o 
  -4   5   3      520.47      468.47      7.04 o 
  -3   5   3      776.60      795.43      7.38 o 
  -2   5   3      232.34      284.77      5.98 o 
  -1   5   3        8.08        1.65      5.38 o 
   0   5   3     3074.26     2885.13     25.38 o 
   1   5   3      614.65      651.47     13.04 o 
   2   5   3        0.99        8.84      4.94 o 
   3   5   3      882.61      892.65      8.98 o 
   4   5   3      662.28      853.99      8.20 o 
   5   5   3        5.21       38.18      6.00 o 
   6   5   3       52.15       42.20      6.20 o 
   7   5   3      128.53      204.19      6.78 o 
   8   5   3        6.35        3.85      5.70 o 
   9   5   3      309.05      286.97      6.98 o 
  10   5   3      116.63      140.83      8.76 o 
  11   5   3       18.15       11.27      8.44 o 
  12   5   3      104.49       90.46      9.55 o 
  13   5   3       37.89       47.67     11.30 o 
  14   5   3       24.86       11.94     17.00 o 
  15   5   3        4.06       13.71     14.95 o 
 -10   6   3        6.06        5.48     11.25 o 
  -9   6   3      113.10      119.84      9.08 o 
  -8   6   3      101.23      106.55      7.63 o 
  -7   6   3      211.46      198.43      8.31 o 
  -6   6   3      159.50      145.79      7.10 o 
  -5   6   3      445.26      451.74      7.05 o 
  -4   6   3      771.83      726.65      7.33 o 
  -3   6   3      203.11      192.16      5.80 o 
  -2   6   3       97.83      122.45      5.54 o 
  -1   6   3      187.06      124.53      5.45 o 
   0   6   3     1132.53     1109.23     13.21 o 
   1   6   3      406.65      425.97      6.42 o 
   2   6   3       36.94       12.37      5.45 o 
   3   6   3      432.59      413.11      6.78 o 
   4   6   3     2482.07     2489.79     17.23 o 
   5   6   3     2285.74     2192.94     14.31 o 
   6   6   3      114.28      147.92      5.82 o 
   7   6   3      202.11      205.98      5.87 o 
   8   6   3      217.05      198.37      6.54 o 
   9   6   3      203.68      183.76      7.04 o 
  10   6   3      608.81      643.90      8.22 o 
  11   6   3       91.94       85.47      6.67 o 
  12   6   3      137.07      121.63      7.46 o 
  13   6   3      132.87      156.30      8.27 o 
  14   6   3       48.17       52.29     11.10 o 
  15   6   3        4.88        1.55     13.04 o 
  -9   7   3        3.46       11.38      8.51 o 
  -8   7   3       53.25       57.62      7.97 o 
  -7   7   3       87.71       72.34      7.19 o 
  -6   7   3       49.92       45.00      6.55 o 
  -5   7   3      201.49      233.35      6.71 o 
  -4   7   3     1417.16     1335.57     13.22 o 
  -3   7   3      134.25      115.89      5.63 o 
  -2   7   3        2.54        1.23      5.20 o 
  -1   7   3      314.51      319.86      6.07 o 
   0   7   3      739.64      725.24      7.02 o 
   1   7   3      121.16      113.49      5.13 o 
   2   7   3        0.89        3.04      4.88 o 
   3   7   3      805.02      865.96      7.33 o 
   4   7   3      717.52      595.13      6.96 o 
   5   7   3      943.35      746.88      7.83 o 
   6   7   3      872.52      926.13      8.02 o 
   7   7   3      267.37      322.11      6.81 o 
   8   7   3     1147.61      965.55      8.58 o 
   9   7   3      115.09      123.96      6.12 o 
  10   7   3        9.31       17.49      6.93 o 
  11   7   3      334.46      294.33      7.67 o 
  12   7   3      177.23      167.10      8.57 o 
  13   7   3      119.81      155.26      8.56 o 
  14   7   3       48.40       49.63      9.92 o 
  15   7   3        1.86        4.50     11.68 o 
  -8   8   3       31.98       30.12      8.04 o 
  -7   8   3        1.35        2.10      7.19 o 
  -6   8   3       45.97       43.61      7.25 o 
  -5   8   3       57.32       69.31      6.62 o 
  -4   8   3      269.84      281.73      6.94 o 
  -3   8   3      296.87      266.76      6.26 o 
  -2   8   3       84.49       90.84      5.85 o 
  -1   8   3      375.43      389.55      6.40 o 
   0   8   3       96.89      102.05      5.36 o 
   1   8   3        3.49        7.90      5.20 o 
   2   8   3       52.50       67.73      5.69 o 
   3   8   3      418.28      466.05      8.21 o 
   4   8   3      456.55      404.78      6.35 o 
   5   8   3      230.75      250.97      6.05 o 
   6   8   3      495.27      556.79      7.02 o 
   7   8   3      708.87      688.54      8.99 o 
   8   8   3      718.40      646.94      8.30 o 
   9   8   3      640.54      683.72     16.55 o 
  10   8   3       91.75       92.59      6.97 o 
  11   8   3      204.57      169.55      7.08 o 
  12   8   3      169.16      160.76      7.53 o 
  13   8   3       82.76      108.43      8.25 o 
  14   8   3       82.66       88.24      8.53 o 
  -7   9   3        5.86        9.47      7.71 o 
  -6   9   3        0.86        6.62      6.89 o 
  -5   9   3       38.44       30.50      6.68 o 
  -4   9   3       67.97       66.24      6.43 o 
  -3   9   3       49.67       48.10      6.39 o 
  -2   9   3      107.84      125.92      6.72 o 
  -1   9   3      177.73      195.16      6.23 o 
   0   9   3      195.36      173.79      6.09 o 
   1   9   3      494.11      456.05      6.46 o 
   2   9   3        4.77       14.05      5.23 o 
   3   9   3       55.73       60.99      5.30 o 
   4   9   3      132.27      114.92      5.88 o 
   5   9   3        0.38       -1.67      5.70 o 
   6   9   3      314.75      360.58      6.63 o 
   7   9   3      519.48      457.23     10.27 o 
   8   9   3      128.09      103.15      6.35 o 
   9   9   3      100.16      127.48      7.30 o 
  10   9   3      119.40      126.49      6.57 o 
  11   9   3      318.23      269.06      7.84 o 
  12   9   3      129.53      135.97      7.47 o 
  13   9   3       24.93       36.88      8.00 o 
  14   9   3       50.97       46.96      8.64 o 
  -6  10   3        1.13       -1.36      8.16 o 
  -5  10   3        0.43        1.61      6.68 o 
  -4  10   3        6.69        9.83      6.32 o 
  -3  10   3        6.24       10.41      6.58 o 
  -2  10   3        1.78        2.55      6.37 o 
  -1  10   3        4.66        0.78      5.90 o 
   0  10   3       40.33       46.07      5.71 o 
   1  10   3       43.39       47.14      5.97 o 
   2  10   3      616.78      636.33      7.11 o 
   3  10   3       44.53       41.68      6.01 o 
   4  10   3      105.31      102.58      6.16 o 
   5  10   3       14.68        5.57      5.65 o 
   6  10   3        6.12        7.60      5.79 o 
   7  10   3      650.36      553.12     10.23 o 
   8  10   3       58.03       66.47      6.87 o 
   9  10   3       16.98       29.28      6.89 o 
  10  10   3       59.20       50.65      7.17 o 
  11  10   3       38.28       27.80      7.01 o 
  12  10   3       56.68       59.87      8.30 o 
  13  10   3        5.77        9.87      8.60 o 
  14  10   3       13.60       14.09      9.85 o 
  -5  11   3        0.95        0.45      8.30 o 
  -4  11   3        0.03       -0.79      7.12 o 
  -3  11   3        4.48        8.89      6.77 o 
  -2  11   3        5.46        2.76      6.56 o 
  -1  11   3       15.04       18.40      6.31 o 
   0  11   3       10.27        9.62      6.39 o 
   1  11   3      181.20      156.24      6.69 o 
   2  11   3       10.75       11.21      6.29 o 
   3  11   3      114.44       92.33      6.27 o 
   4  11   3       64.45       75.62      6.38 o 
   5  11   3        0.37        1.75      6.18 o 
   6  11   3       35.84       35.46      6.74 o 
   7  11   3       20.60       16.60      6.22 o 
   8  11   3       39.40       44.76      6.65 o 
   9  11   3        3.53        8.18      7.11 o 
  10  11   3       43.32       38.08      7.45 o 
  11  11   3       17.62       16.01      7.64 o 
  12  11   3       45.07       56.15      8.19 o 
  13  11   3       23.68       29.61      8.95 o 
  -3  12   3        0.29        5.17      7.74 o 
  -2  12   3       42.66       48.90      7.91 o 
  -1  12   3       16.90       22.60      6.82 o 
   0  12   3       14.38       20.58      6.36 o 
   1  12   3      110.76      105.33      6.48 o 
   2  12   3       23.33       19.49      6.74 o 
   3  12   3        0.52        2.49      6.23 o 
   4  12   3        1.78        2.49      6.30 o 
   5  12   3        5.33        2.73      6.58 o 
   6  12   3       14.67       16.60      7.07 o 
   7  12   3        7.22        9.95      6.67 o 
   8  12   3        5.72        2.39      7.21 o 
   9  12   3        9.52       11.76      7.37 o 
  10  12   3        0.14        1.98      6.89 o 
  11  12   3        4.22        0.52      7.50 o 
  12  12   3        0.46        6.20      8.86 o 
  -2  13   3        5.86        5.87      7.41 o 
  -1  13   3       71.19       79.23      7.57 o 
   0  13   3       40.80       37.32      7.01 o 
   1  13   3       63.69       49.93      7.43 o 
   2  13   3       85.15       87.11      7.11 o 
   3  13   3       31.15       33.84      7.57 o 
   4  13   3       70.69       66.86      6.93 o 
   5  13   3       15.52       14.66      6.76 o 
   6  13   3        0.32       -0.57      7.07 o 
   7  13   3        0.52        4.77      7.09 o 
   8  13   3        5.80        3.11      6.89 o 
   9  13   3        1.02        4.50      8.40 o 
  10  13   3        5.47        7.38      8.58 o 
  11  13   3        3.40        4.51      8.30 o 
   1  14   3       21.65       27.35      7.95 o 
   2  14   3       16.48       22.04      7.12 o 
   3  14   3       31.18       33.32      8.19 o 
   4  14   3       53.91       51.54      7.83 o 
   5  14   3       42.69       39.19      7.79 o 
   6  14   3       16.17       21.26      8.08 o 
   7  14   3        3.64        6.67      8.12 o 
   8  14   3        1.75       -0.64      7.76 o 
   9  14   3        5.60        7.49      8.98 o 
  10  14   3        2.95        6.08      8.25 o 
  -6 -12   4       16.64       20.94     10.72 o 
  -5 -12   4        0.30        5.35     11.54 o 
  -4 -12   4        1.96        3.23      9.10 o 
  -3 -12   4       13.78       16.82      8.65 o 
  -2 -12   4       11.86       13.61      8.43 o 
  -8 -11   4       17.18       22.03     10.49 o 
  -7 -11   4       18.37       15.90     11.15 o 
  -6 -11   4       43.69       48.44     12.29 o 
  -5 -11   4       16.21       17.27      9.85 o 
  -4 -11   4       13.77       20.33      9.73 o 
  -3 -11   4        6.75       17.72      8.45 o 
  -2 -11   4       13.95       16.55      7.97 o 
  -1 -11   4       15.26       14.79      8.57 o 
   0 -11   4       28.50       32.39      8.25 o 
   1 -11   4       20.44       20.03      7.60 o 
   2 -11   4       11.21       11.40      7.78 o 
 -10 -10   4        0.12        0.37     12.86 o 
  -9 -10   4        0.49        5.79     11.16 o 
  -8 -10   4        6.82       15.38      9.78 o 
  -7 -10   4       10.23       11.73     10.20 o 
  -6 -10   4       20.05       19.49      9.23 o 
  -5 -10   4        0.97        3.41     11.08 o 
  -4 -10   4       70.99       79.02      8.87 o 
  -3 -10   4       20.69       19.69      7.52 o 
  -2 -10   4        8.82       13.17      7.34 o 
  -1 -10   4       29.73       31.23      7.28 o 
   0 -10   4        5.35        6.83      7.13 o 
   1 -10   4       71.31       68.91      7.49 o 
   2 -10   4       30.21       28.32      7.94 o 
   3 -10   4       15.60       20.09      7.78 o 
   4 -10   4       34.13       39.87      8.62 o 
 -11  -9   4        9.59        6.49     13.11 o 
 -10  -9   4        3.83        4.84     10.99 o 
  -9  -9   4        0.99        0.35     10.51 o 
  -8  -9   4        0.06        4.46     10.00 o 
  -7  -9   4        9.83       16.36      8.97 o 
  -6  -9   4       16.83       18.19      9.64 o 
  -5  -9   4        0.07       -3.64      9.18 o 
  -4  -9   4        0.08        1.30      8.28 o 
  -3  -9   4       96.03       89.94      7.39 o 
  -2  -9   4       31.41       30.01      6.95 o 
  -1  -9   4      110.21      122.10      6.92 o 
   0  -9   4        0.28       -0.28      6.65 o 
   1  -9   4        0.50       -2.78      6.46 o 
   2  -9   4      250.73      225.45      7.33 o 
   3  -9   4       67.39       65.04      7.36 o 
   4  -9   4       13.31       10.59      7.41 o 
   5  -9   4       41.03       48.84      8.28 o 
 -11  -8   4        8.89       13.69     12.46 o 
 -10  -8   4       28.70       29.22     10.64 o 
  -9  -8   4        0.29        1.66      9.90 o 
  -8  -8   4        3.11        7.58      8.70 o 
  -7  -8   4        4.38        6.63     15.27 o 
  -6  -8   4        7.36        8.80      9.15 o 
  -5  -8   4        0.33       -5.06      8.19 o 
  -4  -8   4      175.76      168.99      8.86 o 
  -3  -8   4       70.34       58.00      7.01 o 
  -2  -8   4      186.96      185.61      7.17 o 
  -1  -8   4       19.23       22.07      6.15 o 
   0  -8   4       29.50       35.36      6.31 o 
   1  -8   4       20.35       31.27      6.78 o 
   2  -8   4        6.98        2.68      6.48 o 
   3  -8   4       88.53       90.70      6.56 o 
   4  -8   4       81.45       88.15      6.81 o 
   5  -8   4       30.68       28.23      7.27 o 
   6  -8   4       46.60       47.11      7.27 o 
   7  -8   4        4.35        5.28      7.56 o 
 -12  -7   4       33.93       45.44     14.04 o 
 -11  -7   4        3.61        3.44     11.99 o 
 -10  -7   4        0.69        1.61     11.28 o 
  -9  -7   4       28.88       31.98     11.01 o 
  -8  -7   4        1.78        8.25      8.46 o 
  -7  -7   4        4.25        2.99     10.02 o 
  -6  -7   4        3.09        7.83      8.87 o 
  -5  -7   4        4.08        9.36      7.79 o 
  -4  -7   4      406.15      417.15      9.42 o 
  -3  -7   4        0.26        2.97      6.75 o 
  -2  -7   4      167.00      166.05      6.86 o 
  -1  -7   4        0.04       -0.76      6.24 o 
   0  -7   4       12.56       13.15      5.91 o 
   1  -7   4       84.55       76.74      6.23 o 
   2  -7   4      119.66      121.84      6.15 o 
   3  -7   4        0.07        0.10      5.62 o 
   4  -7   4      114.09      108.77      6.42 o 
   5  -7   4       74.53       76.24      6.88 o 
   6  -7   4       17.56       22.92      7.05 o 
   7  -7   4       83.28       86.52      8.02 o 
   8  -7   4        4.50        1.24      7.49 o 
 -12  -6   4        5.61        8.58     11.08 o 
 -11  -6   4       22.02       19.74     12.95 o 
 -10  -6   4        0.09        0.99      9.76 o 
  -9  -6   4       93.67       91.71     11.08 o 
  -8  -6   4       85.45       79.08      9.60 o 
  -7  -6   4      170.04      156.31      8.80 o 
  -6  -6   4        5.35        6.28      8.42 o 
  -5  -6   4      163.10      164.67      8.81 o 
  -4  -6   4       19.25       21.81      7.51 o 
  -3  -6   4       26.83       22.69      7.27 o 
  -2  -6   4       29.98       30.63      6.17 o 
  -1  -6   4      142.01      132.80      6.30 o 
   0  -6   4       22.14       18.32      5.91 o 
   1  -6   4       24.11       27.46      5.68 o 
   2  -6   4        0.09        0.41      5.76 o 
   3  -6   4        3.35        0.79      5.92 o 
   4  -6   4       31.72       27.84      5.90 o 
   5  -6   4      106.45      106.94      7.38 o 
   6  -6   4        4.60        1.07      6.04 o 
   7  -6   4       26.17       26.45      6.93 o 
   8  -6   4       75.91       71.77      7.14 o 
   9  -6   4       19.02       17.40      8.28 o 
 -13  -5   4        9.60       13.00     21.75 o 
 -12  -5   4        5.22        7.27     12.95 o 
 -11  -5   4       37.45       44.69     11.71 o 
 -10  -5   4      129.97      125.68      9.62 o 
  -9  -5   4      120.28      132.58      9.14 o 
  -8  -5   4      244.89      274.22      9.44 o 
  -7  -5   4      148.23      125.06      9.23 o 
  -6  -5   4       12.03        4.71      8.28 o 
  -5  -5   4      464.95      508.06     10.88 o 
  -4  -5   4        0.41       -1.86      7.90 o 
  -3  -5   4        1.21       -1.97      7.92 o 
  -2  -5   4      182.26      141.38      6.59 o 
  -1  -5   4       18.14       23.48      6.16 o 
   0  -5   4       77.92       97.87      6.17 o 
   1  -5   4        2.37        3.93      5.76 o 
   2  -5   4       42.08       31.60      5.05 o 
   3  -5   4        6.40        9.41      5.10 o 
   4  -5   4       16.29       27.90      5.54 o 
   5  -5   4       25.88       31.21      6.44 o 
   6  -5   4       18.69       15.60      6.70 o 
   7  -5   4       40.52       42.87      6.64 o 
   8  -5   4       17.37       16.45      6.82 o 
   9  -5   4        4.19        5.00      7.42 o 
  10  -5   4        2.42       11.71      8.66 o 
 -13  -4   4        2.70        4.12     14.94 o 
 -12  -4   4        0.71        2.49     13.86 o 
 -11  -4   4       11.78       12.04      9.25 o 
 -10  -4   4       93.23       88.92      9.54 o 
  -9  -4   4      119.86      134.35      8.42 o 
  -8  -4   4       55.79       50.43      7.83 o 
  -7  -4   4      305.14      271.33      9.68 o 
  -6  -4   4      513.03      476.15     12.55 o 
  -5  -4   4      594.46      584.60     10.42 o 
  -4  -4   4      456.46      459.09      9.04 o 
  -3  -4   4       38.06       32.60      6.91 o 
  -2  -4   4      783.73      728.62      9.35 o 
  -1  -4   4      421.13      371.80      7.02 o 
   0  -4   4        1.07        0.95      5.34 o 
   1  -4   4        0.82        5.73      5.01 o 
   2  -4   4      520.52      525.49      6.85 o 
   3  -4   4       89.75       88.93      5.20 o 
   4  -4   4        6.80        3.06      5.25 o 
   5  -4   4        8.43       11.04      5.42 o 
   6  -4   4       29.94       28.12      5.49 o 
   7  -4   4      114.08      112.20      6.59 o 
   8  -4   4       14.37       17.54      6.61 o 
   9  -4   4        1.33        0.20      6.92 o 
  10  -4   4        0.23        2.49      7.49 o 
  11  -4   4        0.00        6.61      8.26 o 
 -13  -3   4       11.01       15.79     12.83 o 
 -12  -3   4       21.22       21.16     11.98 o 
 -11  -3   4       18.58       28.31     12.09 o 
 -10  -3   4       91.95       89.33      9.86 o 
  -9  -3   4      213.69      220.21      8.88 o 
  -8  -3   4       27.61       37.83      7.31 o 
  -7  -3   4      336.04      315.89      8.21 o 
  -6  -3   4      747.24      767.30      9.75 o 
  -5  -3   4      205.09      202.29      7.43 o 
  -4  -3   4      786.67      765.19     11.11 o 
  -3  -3   4      114.74      112.94      7.63 o 
  -2  -3   4       92.09       65.36      7.18 o 
  -1  -3   4      126.20      111.36      6.26 o 
   0  -3   4      435.88      385.27      6.91 o 
   1  -3   4        0.74        1.38      5.59 o 
   2  -3   4       11.58        0.01      5.03 o 
   3  -3   4      585.90      586.97      7.68 o 
   4  -3   4      578.87      602.40     10.43 o 
   5  -3   4      117.52      106.92      5.81 o 
   6  -3   4       84.33       88.90      5.64 o 
   7  -3   4      271.92      279.72      6.98 o 
   8  -3   4      136.27      138.27      6.92 o 
   9  -3   4      385.75      371.52     12.03 o 
  10  -3   4       38.01       36.43      7.25 o 
  11  -3   4       10.16        4.22      7.93 o 
  12  -3   4       20.15       17.66     10.22 o 
 -13  -2   4       19.20       16.05     12.86 o 
 -12  -2   4       47.79       39.12     10.72 o 
 -11  -2   4      171.20      167.46     11.65 o 
 -10  -2   4        0.80        1.81     10.38 o 
  -9  -2   4      247.61      265.75      9.23 o 
  -8  -2   4      543.28      487.76     12.10 o 
  -7  -2   4      165.01      173.75      7.45 o 
  -6  -2   4      887.26      885.52      9.70 o 
  -5  -2   4     1069.60      955.41     10.11 o 
  -4  -2   4     1844.70     1826.24     18.29 o 
  -3  -2   4     1285.79     1314.14     11.51 o 
  -2  -2   4      447.32      464.73      8.33 o 
  -1  -2   4     2649.68     2610.10     29.41 o 
   0  -2   4      798.07      793.07      8.27 o 
   1  -2   4      941.66      708.87      7.60 o 
   2  -2   4      618.50      640.04      8.28 o 
   3  -2   4     1877.12     1865.26     17.42 o 
   4  -2   4      327.37      293.11      6.17 o 
   5  -2   4      629.40      629.39      7.14 o 
   6  -2   4      304.59      315.04      6.50 o 
   7  -2   4      359.27      353.58      6.70 o 
   8  -2   4      328.23      321.20      7.20 o 
   9  -2   4      175.90      168.29      6.78 o 
  10  -2   4      469.47      458.32      8.76 o 
  11  -2   4       43.38       40.20      8.41 o 
  12  -2   4       19.46       17.26      8.65 o 
 -12  -1   4       27.43       23.57     11.97 o 
 -11  -1   4      163.50      160.06     10.55 o 
 -10  -1   4       22.22       22.88      9.39 o 
  -9  -1   4       11.21       10.76      8.90 o 
  -8  -1   4      797.40      787.42     11.95 o 
  -7  -1   4      527.75      510.59      8.53 o 
  -6  -1   4      272.36      288.69      7.48 o 
  -5  -1   4      180.08      160.60      6.84 o 
  -4  -1   4      902.14      920.53      9.74 o 
  -3  -1   4     2303.17     2300.00     13.64 o 
  -2  -1   4      183.43      191.23      6.93 o 
  -1  -1   4     1715.36     1679.42     11.68 o 
   0  -1   4      587.98      798.24      8.59 o 
   1  -1   4      278.88      214.12      5.93 o 
   2  -1   4     2645.59     2634.10     17.30 o 
   3  -1   4     1560.18     1758.60     10.89 o 
   4  -1   4     1385.03     1306.41      8.59 o 
   5  -1   4       38.15       28.76      5.39 o 
   6  -1   4      760.62      761.38      9.46 o 
   7  -1   4      524.22      535.17      7.07 o 
   8  -1   4      464.53      441.39      7.21 o 
   9  -1   4      157.11      163.12      6.90 o 
  10  -1   4       50.61       58.55      7.04 o 
  11  -1   4      276.44      270.33      8.19 o 
  12  -1   4      132.62      125.33      9.43 o 
  13  -1   4       43.20       39.22     11.07 o 
 -12   0   4       56.07       62.31     10.03 o 
 -11   0   4       50.86       51.89     11.36 o 
 -10   0   4       48.48       59.65     10.62 o 
  -9   0   4        4.06        1.39      9.83 o 
  -8   0   4      459.91      426.63     10.14 o 
  -7   0   4      412.64      416.66      8.99 o 
  -6   0   4      394.10      388.70      7.81 o 
  -5   0   4     1034.27      962.53     11.25 o 
  -4   0   4       42.85       22.53      5.78 o 
  -3   0   4     1136.91     1223.39     10.48 o 
  -2   0   4     1520.49     1648.21     11.58 o 
  -1   0   4     2293.09     2444.30     13.63 o 
   0   0   4     1085.49      899.22      8.92 o 
   1   0   4     1283.11     1508.00     10.38 o 
   2   0   4     4991.58     5249.02     21.47 o 
   3   0   4     2948.96     3182.78     12.90 o 
   4   0   4     3236.19     3208.39     16.94 o 
   5   0   4      780.35      818.52      7.79 o 
   6   0   4      582.50      562.84      6.92 o 
   7   0   4     1354.02     1318.40     12.56 o 
   8   0   4      666.71      652.81      8.17 o 
   9   0   4      142.95      142.36      6.60 o 
  10   0   4      170.02      148.52      7.11 o 
  11   0   4      232.85      211.27      8.42 o 
  12   0   4      163.55      170.31      8.89 o 
  13   0   4       76.26       92.66     10.03 o 
 -12   1   4        1.12       -2.52      9.95 o 
 -11   1   4        6.71        2.16     10.29 o 
 -10   1   4       41.90       43.09      9.57 o 
  -9   1   4       38.67       45.77      8.44 o 
  -8   1   4       52.67       55.08      8.79 o 
  -7   1   4      109.09       97.70      7.33 o 
  -6   1   4      169.15      170.51      6.62 o 
  -5   1   4      488.61      553.00      8.43 o 
  -4   1   4      541.96      500.91      7.71 o 
  -3   1   4      410.18      352.39      7.18 o 
  -2   1   4     1101.62     1083.86      9.62 o 
  -1   1   4       75.44       50.73      5.55 o 
   0   1   4     1111.49     1428.67     10.51 o 
   1   1   4       44.15      100.79      6.04 o 
   2   1   4        2.48        9.33      5.00 o 
   3   1   4      181.27      191.32      6.01 o 
   4   1   4     2712.61     2841.23     13.86 o 
   5   1   4      155.06      111.92      5.78 o 
   6   1   4      350.66      344.19      6.40 o 
   7   1   4     1280.41     1262.00     13.47 o 
   8   1   4      152.08      162.15      6.30 o 
   9   1   4      102.72       92.75      6.35 o 
  10   1   4       50.08       45.46      6.64 o 
  11   1   4      123.71      122.18      8.69 o 
  12   1   4       54.12       50.99      8.98 o 
  13   1   4       31.06       28.40      9.51 o 
  14   1   4       94.89      106.61     11.48 o 
 -12   2   4        2.13        7.61     11.29 o 
 -11   2   4       16.84       22.48     10.46 o 
 -10   2   4        5.38        4.40      9.83 o 
  -9   2   4        9.00        3.30     10.18 o 
  -8   2   4       67.03       63.10      9.86 o 
  -7   2   4        8.54        5.01      6.65 o 
  -6   2   4       49.60       42.48      7.10 o 
  -5   2   4        3.12        6.98      6.54 o 
  -4   2   4      281.79      311.27      6.88 o 
  -3   2   4       11.79       33.93      6.11 o 
  -2   2   4      525.63      485.46      7.07 o 
  -1   2   4       28.71       29.60      5.18 o 
   0   2   4      668.23      612.33      7.83 o 
   1   2   4     1818.05     1855.84     13.19 o 
   2   2   4       10.26        3.64      5.44 o 
   3   2   4     3218.04     3314.93     27.17 o 
   4   2   4      547.27      605.21      8.52 o 
   5   2   4      741.11      684.58     10.10 o 
   6   2   4       48.82       40.68      5.46 o 
   7   2   4     3185.27     3245.79     58.23 o 
   8   2   4      333.39      342.64      8.48 o 
   9   2   4       40.12       34.12      6.47 o 
  10   2   4      352.74      314.20      7.92 o 
  11   2   4       13.85       16.19      7.12 o 
  12   2   4        2.63       11.04      8.96 o 
  13   2   4        2.63        4.99      9.04 o 
  14   2   4       46.57       49.55     11.12 o 
 -11   3   4        6.28        7.01     10.83 o 
 -10   3   4       45.07       41.89      9.26 o 
  -9   3   4       53.63       46.41      8.66 o 
  -8   3   4       94.05       92.78      7.89 o 
  -7   3   4      153.04      124.92      7.18 o 
  -6   3   4      107.28      109.85      6.94 o 
  -5   3   4       49.88       29.69      6.89 o 
  -4   3   4       24.92       54.45      5.70 o 
  -3   3   4      392.99      448.14      7.20 o 
  -2   3   4       24.51       31.88      5.71 o 
  -1   3   4       42.46       27.48      5.08 o 
   0   3   4      138.46      140.78      5.89 o 
   1   3   4        0.48       18.08      4.91 o 
   2   3   4     2158.32     2159.73     36.83 o 
   3   3   4      699.91      632.67      7.16 o 
   4   3   4      667.15      677.95      7.20 o 
   5   3   4       44.72       38.74      5.25 o 
   6   3   4      115.15       84.32      6.08 o 
   7   3   4      230.06      290.69      6.57 o 
   8   3   4      252.45      249.09      6.39 o 
   9   3   4      175.08      157.80      6.52 o 
  10   3   4      795.52      803.90      8.96 o 
  11   3   4       38.81       51.75      7.02 o 
  12   3   4        7.86        7.23      7.54 o 
  13   3   4       50.69       43.93      9.16 o 
  14   3   4        2.40       12.61     10.57 o 
 -11   4   4       18.63       28.78     10.36 o 
 -10   4   4       79.65       69.24     10.77 o 
  -9   4   4      215.22      185.53      9.38 o 
  -8   4   4       39.15       41.93      7.33 o 
  -7   4   4      245.05      271.95      7.55 o 
  -6   4   4      228.15      183.98      7.27 o 
  -5   4   4       88.04       76.29      5.80 o 
  -4   4   4      144.38      144.11      6.55 o 
  -3   4   4        0.32        2.58      5.53 o 
  -2   4   4     1177.72     1130.39      8.76 o 
  -1   4   4     1315.54     1440.21     15.04 o 
   0   4   4      244.68      222.45      5.88 o 
   1   4   4      153.29      120.43      5.39 o 
   2   4   4        9.54       12.73      4.76 o 
   3   4   4       12.97        8.00      4.78 o 
   4   4   4       87.59      109.99      5.38 o 
   5   4   4        1.31        7.08      5.07 o 
   6   4   4      150.32      167.74      5.86 o 
   7   4   4      265.76      317.81      6.34 o 
   8   4   4        0.86       -0.38      6.68 o 
   9   4   4        8.42        8.55      6.03 o 
  10   4   4      393.47      385.17      7.42 o 
  11   4   4       65.02       78.09      7.69 o 
  12   4   4       36.42       47.49      7.47 o 
  13   4   4       66.48       58.77      8.63 o 
  14   4   4        9.60       16.49      9.58 o 
 -10   5   4       51.51       58.51     11.75 o 
  -9   5   4      164.41      136.70      8.83 o 
  -8   5   4       95.33      105.49      7.57 o 
  -7   5   4        0.98       -1.12      6.57 o 
  -6   5   4      495.93      480.77      9.12 o 
  -5   5   4      661.15      599.58      8.12 o 
  -4   5   4      136.83      152.11      6.00 o 
  -3   5   4       75.20       79.38      5.38 o 
  -2   5   4      127.82      113.24      6.25 o 
  -1   5   4     2188.55     2087.30     24.24 o 
   0   5   4      872.94      977.58     13.03 o 
   1   5   4      671.12      644.46      9.61 o 
   2   5   4      615.37      554.96      6.83 o 
   3   5   4      596.09      639.59     12.19 o 
   4   5   4       35.01       21.95      5.18 o 
   5   5   4      419.74      544.54      6.99 o 
   6   5   4      582.66      527.11      7.20 o 
   7   5   4      598.66      513.87      6.56 o 
   8   5   4       63.52       65.90      5.79 o 
   9   5   4        6.31       10.09      6.37 o 
  10   5   4        4.35       11.95      6.78 o 
  11   5   4      207.32      203.42      9.72 o 
  12   5   4        0.59        1.45      9.77 o 
  13   5   4       17.04       17.40     10.20 o 
  14   5   4       45.86       49.85     13.97 o 
  15   5   4       12.46       15.94     14.92 o 
 -10   6   4       38.54       45.25     10.65 o 
  -9   6   4       97.43      106.78      8.75 o 
  -8   6   4       68.13       81.37      7.58 o 
  -7   6   4       61.08       72.53      6.91 o 
  -6   6   4      351.07      328.33      7.15 o 
  -5   6   4      403.96      379.90      6.97 o 
  -4   6   4      145.09      169.84      6.26 o 
  -3   6   4      316.87      352.49      6.50 o 
  -2   6   4      377.28      344.11      6.17 o 
  -1   6   4      406.84      392.80      6.41 o 
   0   6   4       18.25       22.06      5.92 o 
   1   6   4      325.81      380.94      6.06 o 
   2   6   4     1056.70     1061.72     13.57 o 
   3   6   4       95.79       90.70      5.24 o 
   4   6   4       72.47       71.75      5.18 o 
   5   6   4       35.86       26.72      5.53 o 
   6   6   4      453.45      434.74      7.64 o 
   7   6   4        7.41       11.79      5.74 o 
   8   6   4      140.79      113.14      6.57 o 
   9   6   4       96.80      122.76      5.87 o 
  10   6   4      489.63      475.30      7.96 o 
  11   6   4        0.08        5.17      7.10 o 
  12   6   4       17.77       26.88      7.83 o 
  13   6   4       16.53       18.60      8.88 o 
  14   6   4        3.84       10.40      8.38 o 
  15   6   4        2.49       10.18     11.61 o 
  -9   7   4        8.58        7.05      8.82 o 
  -8   7   4       64.53       78.92      8.41 o 
  -7   7   4       41.40       46.17      7.20 o 
  -6   7   4      192.94      193.98      7.38 o 
  -5   7   4      254.01      268.53      6.88 o 
  -4   7   4      200.84      177.70      7.19 o 
  -3   7   4     1041.81     1047.86     13.18 o 
  -2   7   4      615.76      599.22      7.11 o 
  -1   7   4      389.40      369.29      5.98 o 
   0   7   4      297.35      308.98      5.77 o 
   1   7   4      362.33      344.65      6.26 o 
   2   7   4     2018.73     2107.56     36.52 o 
   3   7   4      662.06      701.19      6.83 o 
   4   7   4       20.20        5.42      4.90 o 
   5   7   4       64.23       89.56      5.37 o 
   6   7   4      126.82      159.84      6.24 o 
   7   7   4       54.06       87.79      5.51 o 
   8   7   4       82.95       98.88      6.00 o 
   9   7   4       33.67       21.52      5.65 o 
  10   7   4       44.58       41.51      6.61 o 
  11   7   4      272.73      251.02      7.19 o 
  12   7   4      118.56      141.29      7.15 o 
  13   7   4      108.70      122.26      8.35 o 
  14   7   4        9.25        7.04      8.77 o 
  15   7   4        4.43       10.78     10.27 o 
  -8   8   4       24.64       16.59      8.18 o 
  -7   8   4       83.78       88.17      7.91 o 
  -6   8   4       58.11       67.86      7.79 o 
  -5   8   4        2.39        0.19      6.52 o 
  -4   8   4        0.82       -1.19      5.89 o 
  -3   8   4      851.11      821.09      8.04 o 
  -2   8   4      894.87      910.48      8.24 o 
  -1   8   4       60.42       65.11      5.34 o 
   0   8   4       79.61       68.97      5.20 o 
   1   8   4       35.63       29.83      5.13 o 
   2   8   4      978.34      928.82      7.53 o 
   3   8   4      718.99      691.93      7.10 o 
   4   8   4      197.26      180.42      6.02 o 
   5   8   4      101.28      117.52      5.63 o 
   6   8   4      170.35      161.67      5.80 o 
   7   8   4       94.88       90.73      6.78 o 
   8   8   4      155.64      156.36      6.06 o 
   9   8   4       89.08      117.10      6.72 o 
  10   8   4      109.26      136.31      7.02 o 
  11   8   4        9.25       11.64      6.55 o 
  12   8   4      208.03      240.51      8.36 o 
  13   8   4       79.50       70.35      7.83 o 
  14   8   4       21.24       19.31      8.75 o 
  -7   9   4      108.54      112.84      8.29 o 
  -6   9   4       27.49       26.93      7.77 o 
  -5   9   4      110.82      100.22      7.52 o 
  -4   9   4       11.47        6.13      5.98 o 
  -3   9   4       16.26       19.19      6.08 o 
  -2   9   4      524.02      530.71      7.19 o 
  -1   9   4      137.71      112.63      6.33 o 
   0   9   4      408.08      400.85      6.60 o 
   1   9   4      184.49      178.50      6.02 o 
   2   9   4        1.86        2.56      5.71 o 
   3   9   4      302.51      280.35      6.00 o 
   4   9   4      262.39      240.00      6.66 o 
   5   9   4      209.67      261.71      6.22 o 
   6   9   4      132.57      113.03      6.19 o 
   7   9   4      525.38      467.98      8.60 o 
   8   9   4      416.43      474.24      7.32 o 
   9   9   4      297.20      283.23      7.31 o 
  10   9   4      101.49       82.71      7.07 o 
  11   9   4       81.64       96.38      7.74 o 
  12   9   4       99.17      111.64      7.28 o 
  13   9   4       67.13       44.95      7.95 o 
  14   9   4       21.44       19.58      8.67 o 
  -6  10   4       21.86       26.07      7.21 o 
  -5  10   4       22.15       18.82      7.82 o 
  -4  10   4      156.89      150.75      7.15 o 
  -3  10   4       34.36       35.38      6.74 o 
  -2  10   4       59.39       58.71      6.24 o 
  -1  10   4      188.15      185.19      6.20 o 
   0  10   4       25.71       21.94      5.84 o 
   1  10   4      500.04      486.51      6.75 o 
   2  10   4      379.48      375.47      6.47 o 
   3  10   4        8.52       10.16      5.64 o 
   4  10   4       87.07       92.74      5.87 o 
   5  10   4       85.71       87.20      5.93 o 
   6  10   4        0.45        4.57      6.02 o 
   7  10   4      164.54      133.31      6.55 o 
   8  10   4      402.87      438.61      9.46 o 
   9  10   4      185.83      180.34      6.93 o 
  10  10   4      139.29      123.04      6.97 o 
  11  10   4      123.14      148.87      8.12 o 
  12  10   4      107.04      105.63      7.93 o 
  13  10   4       27.25       16.63      8.60 o 
  14  10   4       15.55       21.64      8.63 o 
  -5  11   4        1.70        1.41      7.56 o 
  -4  11   4        8.85        7.15      7.53 o 
  -3  11   4       33.64       40.89      7.22 o 
  -2  11   4       41.77       44.26      7.33 o 
  -1  11   4       49.97       47.81      6.16 o 
   0  11   4       41.60       33.59      6.48 o 
   1  11   4        0.82       -2.40      6.02 o 
   2  11   4       71.32       84.57      5.98 o 
   3  11   4      269.39      271.85      6.91 o 
   4  11   4      102.69       98.12      5.92 o 
   5  11   4       61.64       66.64      5.87 o 
   6  11   4        0.25        3.31      6.27 o 
   7  11   4       10.53       15.37      6.11 o 
   8  11   4      247.52      245.49      6.88 o 
   9  11   4      118.00       95.17      6.61 o 
  10  11   4      236.75      225.19      7.58 o 
  11  11   4      213.75      224.46      8.24 o 
  12  11   4      122.76      116.86      7.85 o 
  13  11   4       47.03       34.98      8.44 o 
  -3  12   4       22.44       25.12      7.80 o 
  -2  12   4       11.01       10.80      7.03 o 
  -1  12   4        9.54        7.18      6.77 o 
   0  12   4       29.74       29.55      6.59 o 
   1  12   4       61.03       81.13      7.32 o 
   2  12   4        5.19       10.60      6.60 o 
   3  12   4        2.75        2.65      6.02 o 
   4  12   4       43.82       51.88      7.06 o 
   5  12   4       28.81       23.86      6.34 o 
   6  12   4       45.87       45.01      6.79 o 
   7  12   4        2.38       -3.66      6.41 o 
   8  12   4        0.10        1.00      6.82 o 
   9  12   4       11.18        5.03      7.93 o 
  10  12   4       50.80       54.36      6.97 o 
  11  12   4       79.30       78.84      8.61 o 
  12  12   4       55.38       52.31      8.37 o 
  13  12   4       59.95       58.08      9.22 o 
  -2  13   4        4.49        9.19      8.00 o 
  -1  13   4       34.63       42.29      7.47 o 
   0  13   4        0.03       -0.75      7.44 o 
   1  13   4        5.76        7.75      6.61 o 
   2  13   4        1.53        7.29      7.11 o 
   3  13   4        5.21        2.55      6.69 o 
   4  13   4        8.07        5.06      6.99 o 
   5  13   4        5.26        9.11      6.72 o 
   6  13   4       19.96       17.12      6.71 o 
   7  13   4       27.95       28.97      7.17 o 
   8  13   4        0.05       -1.80      8.01 o 
   9  13   4        0.62        8.45      8.30 o 
  10  13   4       14.75       23.30      8.06 o 
  11  13   4       17.67       22.50      8.00 o 
  12  13   4        0.50       -2.12      8.29 o 
   1  14   4        9.84       10.76      8.32 o 
   2  14   4        7.90       16.74      7.00 o 
   3  14   4       21.82       14.15      7.31 o 
   4  14   4       19.04       17.61      6.94 o 
   5  14   4        2.56        6.42      7.24 o 
   6  14   4        1.58       -4.12      7.61 o 
   7  14   4        4.34        3.70      7.62 o 
   8  14   4        0.08        6.09      7.69 o 
   9  14   4        3.52        9.47      7.50 o 
  10  14   4        5.56        6.03      8.10 o 
   5  15   4       15.24       24.44      7.79 o 
   6  15   4        2.94        1.87      8.21 o 
   7  15   4       11.72        9.28      8.62 o 
  -7 -11   5       21.85       26.54     10.88 o 
  -6 -11   5       20.07        9.26     11.65 o 
  -5 -11   5        7.49       12.43     10.27 o 
  -4 -11   5        8.00       11.17     11.09 o 
  -3 -11   5       10.46       15.94      8.77 o 
  -2 -11   5       18.75       14.22      8.46 o 
  -1 -11   5       23.81       20.77      8.52 o 
   0 -11   5        2.60        5.56      8.52 o 
  -9 -10   5        9.91        9.24     10.82 o 
  -8 -10   5       72.96       67.60     11.53 o 
  -7 -10   5       55.25       55.91     11.09 o 
  -6 -10   5       59.91       61.96     10.08 o 
  -5 -10   5       40.47       37.61     10.72 o 
  -4 -10   5       21.07       16.24     10.44 o 
  -3 -10   5       20.21       25.92      8.74 o 
  -2 -10   5       14.77       22.77      8.25 o 
  -1 -10   5       32.40       35.34      7.92 o 
   0 -10   5       28.69       30.75      7.67 o 
   1 -10   5       15.90       20.09      8.02 o 
   2 -10   5       15.43       19.11      8.75 o 
   3 -10   5       17.17       23.97      7.71 o 
 -10  -9   5       15.67       22.50     11.72 o 
  -9  -9   5        8.45       12.56     10.22 o 
  -8  -9   5       45.81       46.58      9.86 o 
  -7  -9   5       35.15       32.01      9.43 o 
  -6  -9   5       53.56       55.70     10.28 o 
  -5  -9   5       79.37       91.01     11.44 o 
  -4  -9   5       27.46       31.50      8.89 o 
  -3  -9   5       91.53      100.43      9.39 o 
  -2  -9   5        8.99       17.49      7.62 o 
  -1  -9   5       15.61       17.97      6.88 o 
   0  -9   5       18.71       19.57      7.03 o 
   1  -9   5       17.26       20.90      7.06 o 
   2  -9   5      119.20      110.34      7.23 o 
   3  -9   5       22.53       22.96      6.88 o 
   4  -9   5       13.92       17.24      7.73 o 
   5  -9   5       32.29       38.34      8.57 o 
 -11  -8   5        8.08        2.16     13.00 o 
 -10  -8   5        9.48       16.15     11.08 o 
  -9  -8   5        6.08       11.90     10.54 o 
  -8  -8   5       29.74       13.55      9.24 o 
  -7  -8   5       66.10       66.80      9.17 o 
  -6  -8   5       12.17       17.94      8.60 o 
  -5  -8   5      183.12      198.53      9.38 o 
  -4  -8   5       24.01       16.64      8.44 o 
  -3  -8   5       12.46       13.10      7.60 o 
  -2  -8   5      111.46      112.05      7.39 o 
  -1  -8   5       45.52       47.66      6.73 o 
   0  -8   5       94.16       96.40      6.78 o 
   1  -8   5        3.39        6.18      6.59 o 
   2  -8   5        9.50       12.87      6.13 o 
   3  -8   5      203.70      222.10      6.93 o 
   4  -8   5       31.00       28.50      7.31 o 
   5  -8   5       55.98       52.53      6.89 o 
   6  -8   5       25.55       25.54      7.26 o 
 -11  -7   5        4.92       13.16     12.68 o 
 -10  -7   5       10.94       13.98     11.98 o 
  -9  -7   5       14.41       14.45     11.29 o 
  -8  -7   5        4.74        7.33     10.82 o 
  -7  -7   5        0.39        7.61      9.35 o 
  -6  -7   5        8.20       13.19      8.22 o 
  -5  -7   5      216.72      217.69      9.14 o 
  -4  -7   5       62.75       64.34      8.32 o 
  -3  -7   5       26.55       25.06      8.09 o 
  -2  -7   5       54.99       57.98      7.31 o 
  -1  -7   5       74.29       85.02      6.61 o 
   0  -7   5       37.26       34.74      6.20 o 
   1  -7   5       73.64       68.86      6.42 o 
   2  -7   5        9.90       14.62      6.71 o 
   3  -7   5       15.74       14.62      6.45 o 
   4  -7   5       40.58       52.30      7.13 o 
   5  -7   5      101.13       90.48      7.22 o 
   6  -7   5       89.60       90.51      7.15 o 
   7  -7   5        9.13       19.72      7.34 o 
   8  -7   5        3.26        7.13      8.09 o 
 -12  -6   5        2.21        0.81     21.89 o 
 -11  -6   5        1.64        6.89     13.04 o 
 -10  -6   5        5.11       13.41     11.57 o 
  -9  -6   5       23.85       17.85     10.99 o 
  -8  -6   5        0.10       -0.69     10.43 o 
  -7  -6   5        6.98        2.12     10.07 o 
  -6  -6   5      127.94      111.82      9.30 o 
  -5  -6   5        1.44        9.45      7.93 o 
  -4  -6   5       73.11       74.03      8.76 o 
  -3  -6   5       12.20       19.59      7.62 o 
  -2  -6   5       81.77       80.50      6.75 o 
  -1  -6   5        4.66        4.71      6.02 o 
   0  -6   5        0.17       -0.02      5.75 o 
   1  -6   5      154.28      145.98      6.01 o 
   2  -6   5      109.00      119.26      6.31 o 
   3  -6   5       72.56       73.96      5.81 o 
   4  -6   5       18.84       18.16      5.75 o 
   5  -6   5      193.21      196.14      7.15 o 
   6  -6   5      238.52      253.81      7.90 o 
   7  -6   5       22.74       22.55      6.85 o 
   8  -6   5       25.99       25.27      7.62 o 
   9  -6   5        6.13        4.58      8.08 o 
 -12  -5   5        0.09        3.80     11.96 o 
 -11  -5   5        6.18        5.65     10.77 o 
 -10  -5   5        4.09       10.04      9.64 o 
  -9  -5   5       28.09       11.34     10.74 o 
  -8  -5   5        0.37       -2.99     10.10 o 
  -7  -5   5       11.59       16.23      9.83 o 
  -6  -5   5       76.68       73.58      8.71 o 
  -5  -5   5      149.11      143.73      8.15 o 
  -4  -5   5        8.63       13.45      8.00 o 
  -3  -5   5        2.57        3.24      7.16 o 
  -2  -5   5        0.17        5.35      6.65 o 
  -1  -5   5       12.37       13.87      5.79 o 
   0  -5   5       77.00       92.53      5.88 o 
   1  -5   5       85.86      105.97      5.82 o 
   2  -5   5        6.58        2.18      5.68 o 
   3  -5   5        1.24        0.51      6.11 o 
   4  -5   5        9.73        8.08      6.00 o 
   5  -5   5       62.52       66.29      6.36 o 
   6  -5   5      448.42      449.22      7.40 o 
   7  -5   5       32.35       28.18      6.85 o 
   8  -5   5        7.53        8.75      7.04 o 
   9  -5   5       46.79       53.78      8.00 o 
  10  -5   5       12.73       11.36      8.12 o 
 -12  -4   5       23.81       20.08     12.02 o 
 -11  -4   5       33.03       30.49     10.57 o 
 -10  -4   5       64.79       81.78      9.62 o 
  -9  -4   5       42.42       48.13      8.54 o 
  -8  -4   5       33.58       32.12      9.23 o 
  -7  -4   5      113.38      105.66      8.94 o 
  -6  -4   5       24.40       38.56      8.15 o 
  -5  -4   5       12.91       12.36      8.97 o 
  -4  -4   5       47.93       40.40      7.29 o 
  -3  -4   5       18.95       21.20      7.14 o 
  -2  -4   5      516.01      484.48      8.35 o 
  -1  -4   5      130.52      159.44      6.47 o 
   0  -4   5        6.00        5.45      5.70 o 
   1  -4   5       99.77      112.51      5.72 o 
   2  -4   5       13.19       19.10      5.17 o 
   3  -4   5        0.40       -0.69      5.23 o 
   4  -4   5       62.31       55.81      5.56 o 
   5  -4   5        0.14        0.85      5.63 o 
   6  -4   5      138.30      130.54      6.48 o 
   7  -4   5      182.27      158.54      6.52 o 
   8  -4   5       10.85       20.76      6.62 o 
   9  -4   5       91.45      102.49      6.98 o 
  10  -4   5        9.01       14.25      7.52 o 
  11  -4   5        3.69        3.99      8.81 o 
 -12  -3   5       15.50       20.45     12.35 o 
 -11  -3   5       20.52       18.60     10.78 o 
 -10  -3   5       96.55      115.94      9.69 o 
  -9  -3   5       10.43        7.86      8.34 o 
  -8  -3   5       49.85       32.13      7.64 o 
  -7  -3   5       87.76       89.80      8.13 o 
  -6  -3   5      200.21      220.94      8.05 o 
  -5  -3   5        0.34        6.99      8.76 o 
  -4  -3   5       38.85       45.81      8.67 o 
  -3  -3   5       51.23       38.81      7.76 o 
  -2  -3   5      612.58      628.25      9.12 o 
  -1  -3   5       79.46       97.16      7.02 o 
   0  -3   5      235.97      241.96      6.18 o 
   1  -3   5      191.03      129.38      5.65 o 
   2  -3   5       42.83       31.20      5.25 o 
   3  -3   5       12.21       14.07      5.97 o 
   4  -3   5        4.41        3.72      5.22 o 
   5  -3   5       56.05       52.15      5.74 o 
   6  -3   5        0.70       -1.89      5.81 o 
   7  -3   5        6.80       11.48      5.78 o 
   8  -3   5        1.90        4.46      6.37 o 
   9  -3   5       23.07       24.87      6.83 o 
  10  -3   5       65.46       63.25      7.71 o 
  11  -3   5       14.66       10.20      8.06 o 
 -12  -2   5       21.14       24.77     12.42 o 
 -11  -2   5       11.11       19.78     11.47 o 
 -10  -2   5       56.71       60.15      9.26 o 
  -9  -2   5       30.23       23.37      8.32 o 
  -8  -2   5      234.64      240.76      8.62 o 
  -7  -2   5      903.24      902.63     10.32 o 
  -6  -2   5      835.30      856.24     10.19 o 
  -5  -2   5      132.44      138.90      7.54 o 
  -4  -2   5        9.34       23.65      6.73 o 
  -3  -2   5      729.89      701.53     10.91 o 
  -2  -2   5      998.33     1010.29     10.22 o 
  -1  -2   5       18.82       22.87      5.86 o 
   0  -2   5        0.83       16.51      5.40 o 
   1  -2   5      764.06      819.86      7.91 o 
   2  -2   5       23.29       22.62      5.07 o 
   3  -2   5       15.73       12.73      5.48 o 
   4  -2   5       40.70       35.80      5.17 o 
   5  -2   5        0.62        1.84      4.94 o 
   6  -2   5       15.68       16.11      5.37 o 
   7  -2   5      119.27      107.20      6.13 o 
   8  -2   5       21.39       16.63      6.18 o 
   9  -2   5       39.10       49.42      6.53 o 
  10  -2   5      115.32      122.83      7.41 o 
  11  -2   5        4.84        9.81      7.66 o 
  12  -2   5       31.82       35.62      8.33 o 
 -12  -1   5       40.55       34.82     11.32 o 
 -11  -1   5       41.97       47.16     11.67 o 
 -10  -1   5        1.26        1.49     10.87 o 
  -9  -1   5       88.69       83.91      8.67 o 
  -8  -1   5       41.50       27.34      7.64 o 
  -7  -1   5     1269.02     1291.97     15.13 o 
  -6  -1   5      651.01      625.25      8.84 o 
  -5  -1   5      194.49      169.75      7.23 o 
  -4  -1   5      906.00      960.02      9.60 o 
  -3  -1   5     1879.75     1951.69     12.23 o 
  -2  -1   5      311.02      308.44      7.10 o 
  -1  -1   5      231.86      183.01      6.42 o 
   0  -1   5      377.24      277.63      6.65 o 
   1  -1   5     1722.86     1699.67     11.43 o 
   2  -1   5      250.01      295.41      6.35 o 
   3  -1   5      116.03       55.08      5.24 o 
   4  -1   5       39.68       22.55      5.59 o 
   5  -1   5       12.93       26.78      4.90 o 
   6  -1   5       12.21        6.90      5.46 o 
   7  -1   5       46.63       38.18      5.46 o 
   8  -1   5       91.68      112.64      6.53 o 
   9  -1   5       15.17       16.54      6.18 o 
  10  -1   5      153.40      144.33      7.11 o 
  11  -1   5      301.00      303.92      9.00 o 
  12  -1   5        0.07       -4.28      8.12 o 
  13  -1   5        0.40       -2.57      9.21 o 
 -12   0   5       76.53       74.48     11.42 o 
 -11   0   5       96.96      103.94     11.98 o 
 -10   0   5       49.48       41.06      9.04 o 
  -9   0   5        0.66        2.28      9.02 o 
  -8   0   5        7.09        0.21      8.00 o 
  -7   0   5      379.00      363.64      8.41 o 
  -6   0   5      331.04      305.28      7.54 o 
  -5   0   5      366.87      329.29      7.57 o 
  -4   0   5     1030.27     1053.53      9.34 o 
  -3   0   5     3175.26     3282.72     15.41 o 
  -2   0   5      401.98      372.32      7.18 o 
  -1   0   5      445.00      357.98      7.62 o 
   0   0   5     2852.49     2536.08     12.43 o 
   1   0   5       16.49       21.31      5.40 o 
   2   0   5     2968.53     2725.56     14.02 o 
   3   0   5     2216.01     2169.17     10.94 o 
   4   0   5        6.44        4.45      5.31 o 
   5   0   5      457.51      430.18      6.61 o 
   6   0   5      339.59      328.99      6.33 o 
   7   0   5       35.54       39.11      5.70 o 
   8   0   5      176.24      186.39      6.27 o 
   9   0   5      226.48      210.58      6.64 o 
  10   0   5      178.69      164.36      7.48 o 
  11   0   5      198.26      197.87      8.17 o 
  12   0   5      238.07      241.30      8.51 o 
  13   0   5       27.21       23.33      9.07 o 
 -12   1   5       21.65       21.58     10.41 o 
 -11   1   5      127.35      127.72     12.23 o 
 -10   1   5       65.50       74.98     11.18 o 
  -9   1   5      168.63      166.40     19.10 o 
  -8   1   5      119.85      100.76      7.44 o 
  -7   1   5      145.92      170.07      7.35 o 
  -6   1   5      188.08      182.40      6.85 o 
  -5   1   5      467.85      450.23      7.73 o 
  -4   1   5     1128.24     1211.80      9.77 o 
  -3   1   5      403.05      405.39      7.21 o 
  -2   1   5     1867.88     1922.53     15.42 o 
  -1   1   5     1049.92     1027.46      8.93 o 
   0   1   5     4794.16     4832.03     65.00 o 
   1   1   5     1518.03     1665.37     10.31 o 
   2   1   5      392.34      445.76      7.04 o 
   3   1   5     2323.72     2017.75     11.88 o 
   4   1   5     2915.76     2930.41     22.53 o 
   5   1   5     1375.10     1322.19      9.11 o 
   6   1   5     1786.88     1826.56     23.89 o 
   7   1   5       15.92       13.20      5.59 o 
   8   1   5      320.66      301.36      6.55 o 
   9   1   5      499.61      472.73      7.15 o 
  10   1   5      337.37      341.19      7.31 o 
  11   1   5      249.90      263.44      7.65 o 
  12   1   5      200.00      177.87      8.71 o 
  13   1   5      139.54      133.63     10.73 o 
  14   1   5       73.65       90.00     12.84 o 
 -11   2   5        1.02        3.50      9.93 o 
 -10   2   5       39.60       37.81      9.32 o 
  -9   2   5       50.08       49.75      8.66 o 
  -8   2   5      395.57      392.84      9.27 o 
  -7   2   5      109.78      114.29      7.89 o 
  -6   2   5      133.17      139.30      6.59 o 
  -5   2   5      707.15      698.49      9.00 o 
  -4   2   5      879.78      933.31      8.73 o 
  -3   2   5       86.44       75.91      5.90 o 
  -2   2   5      708.71      680.51      7.93 o 
  -1   2   5     1089.64     1106.36     11.92 o 
   0   2   5      924.88      960.63      8.50 o 
   1   2   5     3654.73     3716.25     15.07 o 
   2   2   5      641.09      628.73      7.32 o 
   3   2   5      688.14      810.58      7.55 o 
   4   2   5      537.21      459.30      6.49 o 
   5   2   5     1403.16     1324.73     22.08 o 
   6   2   5     1005.02     1101.67     20.01 o 
   7   2   5      821.36      853.31     12.66 o 
   8   2   5       65.22       45.58      6.08 o 
   9   2   5      205.83      189.65      6.42 o 
  10   2   5      321.59      375.35      7.88 o 
  11   2   5      258.75      246.99      7.50 o 
  12   2   5       42.69       36.88      8.13 o 
  13   2   5       70.09       79.49      9.13 o 
  14   2   5       88.25       86.95     10.25 o 
 -11   3   5       28.54       36.25     10.21 o 
 -10   3   5        0.32       -1.57     10.32 o 
  -9   3   5        2.04        2.26      9.56 o 
  -8   3   5       17.99       17.16      7.51 o 
  -7   3   5      626.80      663.90      8.71 o 
  -6   3   5      138.83      135.56      7.09 o 
  -5   3   5       66.63       46.86      6.62 o 
  -4   3   5     1182.05     1213.92     12.24 o 
  -3   3   5      297.07      307.89      7.02 o 
  -2   3   5       64.71       53.19      5.12 o 
  -1   3   5      123.55      120.48      5.46 o 
   0   3   5       56.32       67.43      5.04 o 
   1   3   5     2950.76     3026.73     26.10 o 
   2   3   5      606.53      627.42      9.09 o 
   3   3   5      467.88      505.02      7.01 o 
   4   3   5      553.37      476.54      7.66 o 
   5   3   5      772.68      703.60      8.22 o 
   6   3   5      507.53      529.32      8.35 o 
   7   3   5     1440.90     1455.70     25.52 o 
   8   3   5     1105.41     1030.70     17.59 o 
   9   3   5      377.94      381.66      8.57 o 
  10   3   5      586.98      571.92      7.81 o 
  11   3   5      796.16      768.51      9.14 o 
  12   3   5       64.16       59.70      7.93 o 
  13   3   5       13.15       19.14      9.32 o 
  14   3   5       54.38       64.23     10.03 o 
 -10   4   5       26.25       27.81      9.84 o 
  -9   4   5        0.28        2.71      9.79 o 
  -8   4   5       63.24       56.29      7.50 o 
  -7   4   5        4.88        1.27      7.11 o 
  -6   4   5      416.78      407.85      7.41 o 
  -5   4   5      216.98      201.29      7.71 o 
  -4   4   5      273.77      251.02      6.63 o 
  -3   4   5      826.70      897.97     10.19 o 
  -2   4   5        1.81        5.95      5.10 o 
  -1   4   5      591.04      632.86      8.67 o 
   0   4   5      449.35      470.20      7.04 o 
   1   4   5       12.42        5.49      5.33 o 
   2   4   5       48.09       54.69      5.26 o 
   3   4   5      504.82      538.00      6.61 o 
   4   4   5       27.06       42.67      5.28 o 
   5   4   5       60.17       98.19      5.44 o 
   6   4   5      175.81      173.51      5.73 o 
   7   4   5       72.93       97.80      5.75 o 
   8   4   5        0.75        0.95      5.68 o 
   9   4   5      113.07      125.91      7.45 o 
  10   4   5      387.93      423.46      7.53 o 
  11   4   5      448.37      408.85      7.85 o 
  12   4   5      116.54      110.29      7.95 o 
  13   4   5       21.19       26.15      7.96 o 
  14   4   5       36.16       38.30     11.93 o 
 -10   5   5       17.51       15.05     11.12 o 
  -9   5   5        6.60       11.49      9.39 o 
  -8   5   5       89.61       92.78      7.67 o 
  -7   5   5      107.49       89.49      7.03 o 
  -6   5   5      115.04      114.05      6.52 o 
  -5   5   5        5.77        3.24      6.10 o 
  -4   5   5        2.72        5.25      6.16 o 
  -3   5   5        5.18        1.80      5.46 o 
  -2   5   5       47.87       40.29      5.19 o 
  -1   5   5      304.67      417.64      6.35 o 
   0   5   5      148.72      180.44      5.72 o 
   1   5   5       55.26       54.87      5.36 o 
   2   5   5       70.81       95.21      5.21 o 
   3   5   5      118.88      147.27      5.61 o 
   4   5   5      276.89      301.54      5.89 o 
   5   5   5       31.47       35.57      5.48 o 
   6   5   5      320.48      388.72      6.46 o 
   7   5   5       88.61       85.60      5.28 o 
   8   5   5        0.59       -0.77      5.92 o 
   9   5   5       48.36       36.03      5.58 o 
  10   5   5      226.32      211.93      6.80 o 
  11   5   5      121.45      122.25      7.03 o 
  12   5   5      104.43       98.39      8.96 o 
  13   5   5       32.85       34.61      9.91 o 
  14   5   5       61.44       64.26     11.32 o 
  15   5   5        0.35       10.97     18.26 o 
  -9   6   5       22.27       19.55      8.76 o 
  -8   6   5       10.00       15.16      8.11 o 
  -7   6   5       89.15       77.73      7.06 o 
  -6   6   5       39.49       29.22      6.96 o 
  -5   6   5       34.92       44.95      6.19 o 
  -4   6   5       14.63       12.20      5.76 o 
  -3   6   5      213.31      189.28      5.86 o 
  -2   6   5      173.66      184.22      6.61 o 
  -1   6   5        8.08       10.01      5.41 o 
   0   6   5      318.12      336.04      6.01 o 
   1   6   5      149.13      115.36      5.42 o 
   2   6   5       82.70      142.91      5.54 o 
   3   6   5      109.08      114.56      5.27 o 
   4   6   5      206.27      204.69      5.54 o 
   5   6   5        3.22        6.10      4.77 o 
   6   6   5      145.87      157.44      6.31 o 
   7   6   5       58.40       37.23      5.08 o 
   8   6   5        1.41        6.09      5.42 o 
   9   6   5       39.89       43.57      5.37 o 
  10   6   5       35.33       51.12      6.30 o 
  11   6   5       82.12       74.24      7.83 o 
  12   6   5       77.90       79.17      7.76 o 
  13   6   5       52.78       64.67      8.71 o 
  14   6   5       39.51       42.54      8.41 o 
  15   6   5        5.16        6.59     10.36 o 
  -9   7   5       67.13       76.11      9.74 o 
  -8   7   5       58.63       58.12      8.20 o 
  -7   7   5       76.91       63.31      7.10 o 
  -6   7   5       99.93       87.66      6.84 o 
  -5   7   5      182.50      213.91      7.20 o 
  -4   7   5        4.00        8.84      6.01 o 
  -3   7   5      130.50      112.47      6.43 o 
  -2   7   5      878.04      852.86      8.43 o 
  -1   7   5      185.85      251.80      5.96 o 
   0   7   5      202.84      181.85      6.68 o 
   1   7   5      217.96      222.65      5.61 o 
   2   7   5      390.30      434.48      6.36 o 
   3   7   5      963.40      881.70      9.81 o 
   4   7   5        0.33        1.83      5.09 o 
   5   7   5       30.38       50.31      5.28 o 
   6   7   5      102.50       80.25      5.24 o 
   7   7   5       32.56       40.08      5.41 o 
   8   7   5       21.84       26.82      5.71 o 
   9   7   5       71.52       77.02      6.45 o 
  10   7   5      118.03       98.75      6.90 o 
  11   7   5       10.04       16.40      6.86 o 
  12   7   5       61.25       49.16      6.91 o 
  13   7   5       11.23       22.79      7.49 o 
  14   7   5        7.75        5.04      8.08 o 
  15   7   5        0.33        0.66     10.56 o 
  -8   8   5       17.58       17.55      8.40 o 
  -7   8   5      127.65      131.92      7.70 o 
  -6   8   5       98.97       97.58      7.35 o 
  -5   8   5       40.60       54.05      6.73 o 
  -4   8   5       53.84       51.02      6.79 o 
  -3   8   5       79.62       64.65      6.54 o 
  -2   8   5      732.14      738.23      7.70 o 
  -1   8   5      260.03      259.90      6.35 o 
   0   8   5      184.62      192.22      5.86 o 
   1   8   5      622.88      571.72     11.96 o 
   2   8   5      685.22      637.89      7.57 o 
   3   8   5      606.90      557.91      7.50 o 
   4   8   5       74.76       67.57      6.00 o 
   5   8   5        1.99        2.84      5.80 o 
   6   8   5      415.04      363.35      7.38 o 
   7   8   5       26.23       35.00      5.75 o 
   8   8   5        1.43        4.93      5.50 o 
   9   8   5        5.72       20.59      5.80 o 
  10   8   5        0.70        4.62      5.96 o 
  11   8   5       28.77       51.92      7.10 o 
  12   8   5        5.68       13.31      7.71 o 
  13   8   5        4.26       16.22      7.28 o 
  14   8   5        1.11       -0.86      8.43 o 
  -7   9   5       35.98       46.21      8.19 o 
  -6   9   5      116.25      128.90      8.14 o 
  -5   9   5       79.88       82.41      7.99 o 
  -4   9   5       35.69       41.63      6.46 o 
  -3   9   5        7.73        2.21      6.11 o 
  -2   9   5      308.89      295.70      6.72 o 
  -1   9   5      240.04      259.55      6.25 o 
   0   9   5      151.41      154.62      5.99 o 
   1   9   5      231.28      247.66      6.14 o 
   2   9   5      266.60      235.72      6.03 o 
   3   9   5      532.87      532.73      6.77 o 
   4   9   5       45.34       75.20      5.68 o 
   5   9   5      322.82      287.72      6.44 o 
   6   9   5      547.32      493.31      8.20 o 
   7   9   5        5.28        3.06      5.63 o 
   8   9   5        0.23        0.96      6.45 o 
   9   9   5      169.00      138.76      6.53 o 
  10   9   5       57.19       61.88      6.36 o 
  11   9   5        4.05       18.04      6.41 o 
  12   9   5        4.39        6.04      6.96 o 
  13   9   5       22.34       14.14      7.34 o 
  14   9   5       16.68       23.49      8.63 o 
  -6  10   5       62.40       56.72      8.05 o 
  -5  10   5       27.18       28.56      7.50 o 
  -4  10   5      178.80      180.40      7.55 o 
  -3  10   5       84.99      108.08      6.40 o 
  -2  10   5       48.43       43.65      6.36 o 
  -1  10   5      230.32      218.43      6.60 o 
   0  10   5      133.30      152.64      6.00 o 
   1  10   5      770.05      693.42      7.20 o 
   2  10   5       51.84       43.62      6.15 o 
   3  10   5       11.97        9.58      5.40 o 
   4  10   5      270.29      271.59      6.39 o 
   5  10   5      361.71      336.29      6.81 o 
   6  10   5      372.76      355.68      6.74 o 
   7  10   5        3.31       -0.94      6.27 o 
   8  10   5       17.88       19.60      6.08 o 
   9  10   5      254.95      228.04      7.03 o 
  10  10   5       49.46       67.07      7.12 o 
  11  10   5       28.23       43.19      7.03 o 
  12  10   5        3.26        1.76      7.17 o 
  13  10   5       20.58       24.47      8.03 o 
  14  10   5       67.36       87.60      9.31 o 
  -5  11   5       15.05       16.76      7.67 o 
  -4  11   5        9.68       20.76      6.90 o 
  -3  11   5       83.51       75.00      6.74 o 
  -2  11   5       41.75       45.99      6.39 o 
  -1  11   5      122.59      126.28      6.74 o 
   0  11   5      152.22      162.64      6.35 o 
   1  11   5      178.52      176.63      6.29 o 
   2  11   5      375.14      368.58      6.75 o 
   3  11   5       16.88       33.88      5.80 o 
   4  11   5       24.41       35.71      5.77 o 
   5  11   5      262.25      239.85      7.21 o 
   6  11   5      192.16      223.33      7.26 o 
   7  11   5       73.62       91.57      6.77 o 
   8  11   5       10.04        5.37      6.53 o 
   9  11   5       79.37       76.36      6.87 o 
  10  11   5       33.15       47.49      7.07 o 
  11  11   5        4.05        4.86      6.84 o 
  12  11   5        8.49        5.55      7.13 o 
  13  11   5        0.83       -1.16      8.85 o 
  -3  12   5        1.80        1.04      7.78 o 
  -2  12   5       18.20       19.48      7.00 o 
  -1  12   5       57.95       51.71      6.65 o 
   0  12   5       68.20       73.34      6.49 o 
   1  12   5      125.79      123.42      7.07 o 
   2  12   5       74.46       73.41      6.50 o 
   3  12   5       18.45       18.62      6.38 o 
   4  12   5       67.63       63.40      6.44 o 
   5  12   5       37.31       34.41      6.38 o 
   6  12   5       27.87       31.54      6.74 o 
   7  12   5       95.56       97.78      6.67 o 
   8  12   5       99.46       89.05      7.53 o 
   9  12   5      128.94      122.11      8.20 o 
  10  12   5      116.29      120.57      7.26 o 
  11  12   5       52.08       45.36      7.24 o 
  12  12   5       65.14       56.53      7.91 o 
  13  12   5       16.16       17.31      7.88 o 
  -2  13   5        1.77        4.29      7.41 o 
  -1  13   5       23.20       32.80      7.75 o 
   0  13   5       62.26       72.98      6.91 o 
   1  13   5       29.72       28.17      6.96 o 
   2  13   5      117.32      106.06      7.03 o 
   3  13   5       70.03       66.66      6.90 o 
   4  13   5       24.82       27.07      6.73 o 
   5  13   5       28.61       28.13      7.43 o 
   6  13   5        1.81       11.28      6.39 o 
   7  13   5       11.98       15.61      6.49 o 
   8  13   5       13.92       13.71      6.82 o 
   9  13   5       13.98       17.75      7.79 o 
  10  13   5       71.90       85.77      7.77 o 
  11  13   5       53.23       48.96      7.94 o 
  12  13   5       36.18       35.26      7.89 o 
   0  14   5        1.13        8.14      8.15 o 
   1  14   5       11.02       16.04      8.34 o 
   2  14   5        5.04        0.66      6.99 o 
   3  14   5       24.65       18.50      7.22 o 
   4  14   5       30.73       36.38      6.95 o 
   5  14   5       47.08       47.03      7.67 o 
   6  14   5       22.44       19.81      7.63 o 
   7  14   5        1.72       14.53      7.60 o 
   8  14   5        5.39        6.00      7.29 o 
   9  14   5       11.61       14.15      7.80 o 
  10  14   5       17.13       18.43      9.01 o 
   4  15   5        0.26       -0.85      8.12 o 
   5  15   5        0.10       -6.94      7.50 o 
   6  15   5       28.81       37.43      8.18 o 
   7  15   5        2.92        6.76      7.47 o 
   8  15   5        0.98        3.12      7.86 o 
  -7 -10   6       11.52       16.26     10.62 o 
  -6 -10   6       13.94       12.73     11.23 o 
  -5 -10   6       11.94        5.13     10.11 o 
  -4 -10   6        2.70       10.65     10.03 o 
  -3 -10   6        6.01        9.89      9.83 o 
  -2 -10   6       23.86       17.75      8.51 o 
  -1 -10   6       16.52       19.97      8.23 o 
   0 -10   6       25.00       25.94      7.90 o 
   1 -10   6        1.16        3.44      7.92 o 
   2 -10   6        0.28        4.80      8.14 o 
  -9  -9   6       27.60       28.44     10.86 o 
  -8  -9   6       31.58       27.05     12.82 o 
  -7  -9   6       25.40       26.88     10.87 o 
  -6  -9   6       25.57       21.52     11.57 o 
  -5  -9   6       41.13       41.49     10.42 o 
  -4  -9   6       69.34       70.69     10.61 o 
  -3  -9   6        7.13       12.46      9.22 o 
  -2  -9   6        9.27        8.03      7.80 o 
  -1  -9   6       16.77       17.74      7.60 o 
   0  -9   6       37.14       34.59      7.47 o 
   1  -9   6      102.83      101.81      7.70 o 
   2  -9   6       23.03       25.60      7.61 o 
   3  -9   6        0.84        0.96      7.79 o 
   4  -9   6        7.53       10.51      8.04 o 
 -10  -8   6        4.54        1.37     11.69 o 
  -9  -8   6       30.94       23.17     10.14 o 
  -8  -8   6       61.00       61.82     10.05 o 
  -7  -8   6       95.01      102.22      9.92 o 
  -6  -8   6       75.36       76.41      9.49 o 
  -5  -8   6       80.16       74.36      9.09 o 
  -4  -8   6      164.08      154.73      9.53 o 
  -3  -8   6       73.91       91.27      9.87 o 
  -2  -8   6       12.04       11.56      8.02 o 
  -1  -8   6       21.68       18.56      6.98 o 
   0  -8   6       56.71       53.41      7.33 o 
   1  -8   6       50.52       49.57      7.03 o 
   2  -8   6       85.20       88.10      7.04 o 
   3  -8   6       81.58       85.21      7.17 o 
   4  -8   6        7.17        7.66      7.44 o 
   5  -8   6       40.37       34.87      7.22 o 
   6  -8   6       13.64       17.68      8.31 o 
 -10  -7   6        4.26       12.12     11.22 o 
  -9  -7   6       22.44       14.46     11.97 o 
  -8  -7   6       22.04       15.43     10.11 o 
  -7  -7   6       41.64       50.77      9.25 o 
  -6  -7   6      149.52      147.93      9.50 o 
  -5  -7   6      129.22      121.76      9.84 o 
  -4  -7   6      317.84      311.22      9.68 o 
  -3  -7   6      216.63      227.32     10.09 o 
  -2  -7   6        7.36        9.57      8.13 o 
  -1  -7   6       28.65       35.80      6.87 o 
   0  -7   6       87.45       80.45      6.65 o 
   1  -7   6      130.28      128.81      7.21 o 
   2  -7   6        1.63        5.70      6.89 o 
   3  -7   6       47.68       57.18      7.32 o 
   4  -7   6      116.25      105.36      6.99 o 
   5  -7   6       35.95       31.99      6.68 o 
   6  -7   6       64.41       72.83      7.11 o 
   7  -7   6        6.91        6.49      7.99 o 
 -11  -6   6        8.98       10.72     12.99 o 
 -10  -6   6       10.94       15.69     12.22 o 
  -9  -6   6       36.24       33.56     11.50 o 
  -8  -6   6      110.39      103.36     11.43 o 
  -7  -6   6        6.61        9.50      8.55 o 
  -6  -6   6        6.42        2.07      9.12 o 
  -5  -6   6      170.27      172.23     11.43 o 
  -4  -6   6      413.48      394.84     12.11 o 
  -3  -6   6      356.06      349.61      9.42 o 
  -2  -6   6       52.97       58.20      7.29 o 
  -1  -6   6       56.65       52.61      6.63 o 
   0  -6   6      160.63      141.42      6.67 o 
   1  -6   6       84.62       87.53      6.40 o 
   2  -6   6       34.90       50.87      6.09 o 
   3  -6   6       39.45       36.76      6.47 o 
   4  -6   6      126.15      109.29      6.53 o 
   5  -6   6       13.78       11.40      6.50 o 
   6  -6   6       77.21       84.96      6.99 o 
   7  -6   6      101.35      102.13      7.40 o 
   8  -6   6       19.95       24.20      8.84 o 
 -11  -5   6        4.10        7.57     14.78 o 
 -10  -5   6        1.68        6.16     12.53 o 
  -9  -5   6       30.55       24.56     11.26 o 
  -8  -5   6       72.67       69.74      9.73 o 
  -7  -5   6       96.55      110.69     10.58 o 
  -6  -5   6        4.52        8.06      8.78 o 
  -5  -5   6        0.26        1.24      8.66 o 
  -4  -5   6      156.24      154.79      8.44 o 
  -3  -5   6        4.45        0.32      8.43 o 
  -2  -5   6      132.11      146.97      7.37 o 
  -1  -5   6      317.88      303.15      7.91 o 
   0  -5   6       32.86       24.56      6.54 o 
   1  -5   6       30.62       21.75      5.87 o 
   2  -5   6      105.97      124.29      6.27 o 
   3  -5   6       39.26       44.81      5.94 o 
   4  -5   6      146.51      144.47      6.32 o 
   5  -5   6       20.14       26.45      5.97 o 
   6  -5   6       34.05       34.33      6.82 o 
   7  -5   6      219.46      220.82      7.99 o 
   8  -5   6       62.87       62.35      7.13 o 
   9  -5   6       27.03       27.43      7.86 o 
 -11  -4   6        5.85        8.07     12.59 o 
 -10  -4   6        0.35        4.27     11.69 o 
  -9  -4   6        5.02        1.70     10.02 o 
  -8  -4   6        3.31       10.30     10.40 o 
  -7  -4   6        0.07       10.16      9.97 o 
  -6  -4   6      125.43      111.10     10.17 o 
  -5  -4   6       80.39       72.49      9.52 o 
  -4  -4   6       39.29       41.77      8.11 o 
  -3  -4   6        3.68        4.31      7.36 o 
  -2  -4   6        9.62       12.19      6.56 o 
  -1  -4   6      249.93      240.47      7.15 o 
   0  -4   6       67.25       60.57      5.83 o 
   1  -4   6       30.19       23.68      5.54 o 
   2  -4   6      189.77      152.43      5.85 o 
   3  -4   6      153.21      149.60      5.97 o 
   4  -4   6       17.71       24.61      5.94 o 
   5  -4   6        2.79        3.45      6.17 o 
   6  -4   6        2.27        5.33      6.00 o 
   7  -4   6      225.46      228.54      7.04 o 
   8  -4   6       56.40       58.17      7.04 o 
   9  -4   6       31.12       31.05      7.42 o 
  10  -4   6       18.12       24.02      8.26 o 
 -12  -3   6       55.12       53.20     15.48 o 
 -11  -3   6       28.10       35.32     10.68 o 
 -10  -3   6       39.49       37.10      9.71 o 
  -9  -3   6        0.72        2.66      8.60 o 
  -8  -3   6        0.98        2.47      8.44 o 
  -7  -3   6       77.53       71.28      7.82 o 
  -6  -3   6       23.24       20.64      8.56 o 
  -5  -3   6        0.97       -2.85      7.49 o 
  -4  -3   6       40.67       31.69      8.89 o 
  -3  -3   6       10.33       10.59      7.80 o 
  -2  -3   6       84.55      104.91      6.72 o 
  -1  -3   6       89.82      103.02      6.17 o 
   0  -3   6       44.76       30.67      6.25 o 
   1  -3   6        0.27        1.74      5.17 o 
   2  -3   6       74.18       64.74      5.41 o 
   3  -3   6      180.49      174.06      6.60 o 
   4  -3   6      146.38      140.39      5.86 o 
   5  -3   6      225.44      214.63      5.92 o 
   6  -3   6        0.97        0.78      5.74 o 
   7  -3   6       99.00       96.45      5.94 o 
   8  -3   6      118.82      127.95      6.95 o 
   9  -3   6       88.81       85.20      6.83 o 
  10  -3   6      154.81      138.55      7.69 o 
  11  -3   6        0.48        4.92      8.09 o 
 -12  -2   6       58.98       67.18     13.40 o 
 -11  -2   6       11.08       18.08     11.35 o 
 -10  -2   6       42.25       50.12      9.27 o 
  -9  -2   6      176.92      155.20      8.66 o 
  -8  -2   6        0.51        1.14      7.84 o 
  -7  -2   6       17.94       30.62      7.44 o 
  -6  -2   6        3.07        5.35      7.29 o 
  -5  -2   6       37.27       48.48      7.38 o 
  -4  -2   6       14.55        6.14      6.20 o 
  -3  -2   6      128.73      137.30      7.63 o 
  -2  -2   6      169.63      181.03      6.62 o 
  -1  -2   6      305.08      280.93      7.11 o 
   0  -2   6       13.11        9.32      5.56 o 
   1  -2   6      119.17      119.38      6.34 o 
   2  -2   6      187.54      228.53      6.05 o 
   3  -2   6        0.03       -1.18      5.34 o 
   4  -2   6        4.34        6.95      5.19 o 
   5  -2   6       52.54       36.09      5.51 o 
   6  -2   6      135.13      142.26      5.77 o 
   7  -2   6        0.22        0.05      6.04 o 
   8  -2   6       45.79       51.13      6.46 o 
   9  -2   6       38.68       31.02      7.03 o 
  10  -2   6      107.10      104.19      7.30 o 
  11  -2   6       75.21       81.17      7.86 o 
  12  -2   6        2.64        9.24      9.01 o 
 -12  -1   6       35.23       40.24     11.67 o 
 -11  -1   6       49.01       59.99     11.04 o 
 -10  -1   6       12.35       10.02      9.64 o 
  -9  -1   6      355.20      344.89      9.68 o 
  -8  -1   6       71.76       86.14      8.21 o 
  -7  -1   6       23.60       24.97      7.96 o 
  -6  -1   6      348.13      337.68      8.33 o 
  -5  -1   6      179.76      184.84      7.22 o 
  -4  -1   6      248.72      237.34      7.47 o 
  -3  -1   6       56.35       59.35      6.38 o 
  -2  -1   6       16.21       17.72      5.70 o 
  -1  -1   6     1032.19     1027.48      9.51 o 
   0  -1   6      120.97      117.13      6.23 o 
   1  -1   6      713.96      825.69      7.82 o 
   2  -1   6       16.74        6.75      5.89 o 
   3  -1   6       26.64       26.67      5.59 o 
   4  -1   6        7.50        3.93      5.23 o 
   5  -1   6       33.74       34.59      5.08 o 
   6  -1   6        2.53        0.66      5.37 o 
   7  -1   6       49.98       55.54      5.52 o 
   8  -1   6       46.39       43.99      6.21 o 
   9  -1   6       50.74       46.50      6.83 o 
  10  -1   6        8.63       13.21      6.88 o 
  11  -1   6        2.55        6.71      7.37 o 
  12  -1   6       57.51       62.59      8.67 o 
 -11   0   6       35.49       29.80     12.20 o 
 -10   0   6       47.58       48.94     10.21 o 
  -9   0   6      202.13      196.95      8.93 o 
  -8   0   6       68.28       72.95      8.03 o 
  -7   0   6       46.62       39.16      7.38 o 
  -6   0   6      333.28      319.15      7.66 o 
  -5   0   6      181.71      168.67      6.59 o 
  -4   0   6      199.09      208.79      6.61 o 
  -3   0   6      919.03      952.97      9.02 o 
  -2   0   6      180.29      228.44      7.09 o 
  -1   0   6       25.06        8.20      5.41 o 
   0   0   6       74.67       84.98      6.85 o 
   1   0   6     1718.03     1789.00     10.47 o 
   2   0   6     1000.71     1005.54      8.18 o 
   3   0   6      201.86      264.51      6.74 o 
   4   0   6       11.72        4.06      4.99 o 
   5   0   6       93.04       85.59      5.64 o 
   6   0   6      171.19      133.33      6.07 o 
   7   0   6        1.41        1.30      5.60 o 
   8   0   6       22.52       12.22      5.64 o 
   9   0   6        1.57        1.82      6.42 o 
  10   0   6        4.47       10.67      6.68 o 
  11   0   6        6.88       12.65      6.89 o 
  12   0   6        0.03       -0.29      7.76 o 
  13   0   6       24.85       22.86      9.24 o 
 -11   1   6       25.83       25.18     12.34 o 
 -10   1   6       67.03       58.47     11.64 o 
  -9   1   6       83.43       93.63      9.44 o 
  -8   1   6      146.44      163.87      8.16 o 
  -7   1   6       52.48       37.93      6.62 o 
  -6   1   6      111.83       99.94      6.52 o 
  -5   1   6      437.94      476.20      7.86 o 
  -4   1   6      320.54      325.78      6.71 o 
  -3   1   6     1136.58     1114.92      8.99 o 
  -2   1   6      640.50      592.25      7.77 o 
  -1   1   6      255.92      227.84      6.55 o 
   0   1   6     1491.70     1511.85     11.45 o 
   1   1   6      834.24      828.51     10.34 o 
   2   1   6      158.53       94.58      6.09 o 
   3   1   6      361.45      346.56      6.69 o 
   4   1   6      428.05      465.14      7.86 o 
   5   1   6      120.02       90.73      5.33 o 
   6   1   6      485.56      470.41      6.96 o 
   7   1   6        3.29        0.54      5.54 o 
   8   1   6       54.17       57.22      6.21 o 
   9   1   6      328.64      309.90      6.87 o 
  10   1   6       72.65       71.15      6.63 o 
  11   1   6        3.07        0.57      6.99 o 
  12   1   6       24.46       28.43      7.60 o 
  13   1   6       17.64       20.55      8.41 o 
 -11   2   6       28.81       26.88     11.33 o 
 -10   2   6      103.91      106.70      9.88 o 
  -9   2   6       25.14       24.24     10.91 o 
  -8   2   6       44.98       46.80      7.66 o 
  -7   2   6       11.85       11.64      6.89 o 
  -6   2   6      179.61      170.77      7.18 o 
  -5   2   6      417.99      419.60      7.96 o 
  -4   2   6      435.10      471.60      7.06 o 
  -3   2   6      929.46      922.50      8.26 o 
  -2   2   6      364.42      380.13      6.94 o 
  -1   2   6      811.40      866.07      8.12 o 
   0   2   6     1879.79     2103.66     19.14 o 
   1   2   6     1705.28     1758.17     11.21 o 
   2   2   6     2126.12     2031.80     19.94 o 
   3   2   6     1858.80     2175.12     11.22 o 
   4   2   6      368.99      343.52      6.32 o 
   5   2   6      476.40      478.50      6.78 o 
   6   2   6      110.33       98.41      6.93 o 
   7   2   6        6.47        7.50      5.51 o 
   8   2   6        0.48        0.08      5.61 o 
   9   2   6      386.45      384.31      6.91 o 
  10   2   6       90.42       82.20      6.75 o 
  11   2   6       59.45       60.17      7.15 o 
  12   2   6      181.22      196.21      8.31 o 
  13   2   6      102.79       93.77      8.34 o 
  14   2   6       31.01       24.75      9.28 o 
 -10   3   6       59.39       52.20     12.08 o 
  -9   3   6       75.77       82.33     10.31 o 
  -8   3   6       38.68       45.95      7.98 o 
  -7   3   6      105.18       92.66      7.27 o 
  -6   3   6       52.92       60.33      6.65 o 
  -5   3   6       77.60       94.28      6.09 o 
  -4   3   6      605.16      549.48      7.52 o 
  -3   3   6      651.80      651.00      8.33 o 
  -2   3   6     1507.10     1454.74     19.02 o 
  -1   3   6      573.76      636.61      7.38 o 
   0   3   6     2067.09     2009.97     30.54 o 
   1   3   6     2140.48     2292.48     27.99 o 
   2   3   6     5252.82     5249.78     48.15 o 
   3   3   6     1593.75     1468.40     16.44 o 
   4   3   6      104.30      109.20      5.60 o 
   5   3   6     2334.37     2471.49     39.53 o 
   6   3   6       25.78       25.34      5.29 o 
   7   3   6      254.20      240.23      8.35 o 
   8   3   6      404.71      387.50      9.80 o 
   9   3   6      229.38      239.31      6.47 o 
  10   3   6        2.15        6.70      6.13 o 
  11   3   6       67.31       59.72      7.06 o 
  12   3   6      371.35      368.24      8.41 o 
  13   3   6      118.44      120.16      8.65 o 
  14   3   6       77.27       74.39      9.55 o 
 -10   4   6        0.95        3.54     10.10 o 
  -9   4   6      152.93      141.84      9.47 o 
  -8   4   6       37.90       37.33      7.60 o 
  -7   4   6       44.39       45.65      7.31 o 
  -6   4   6      594.01      552.11      8.10 o 
  -5   4   6       13.54       10.24      5.93 o 
  -4   4   6        2.19        5.12      5.91 o 
  -3   4   6      248.94      246.96      6.89 o 
  -2   4   6      892.32      916.37     10.40 o 
  -1   4   6     1414.19     1384.72     10.90 o 
   0   4   6      483.38      509.81      6.70 o 
   1   4   6     1466.65     1406.60     21.05 o 
   2   4   6     1000.40      958.85      7.87 o 
   3   4   6      726.43      645.87      9.51 o 
   4   4   6     1172.72     1150.26     14.99 o 
   5   4   6     2349.79     2577.35     33.24 o 
   6   4   6      117.83      104.39      5.53 o 
   7   4   6      538.73      439.92      6.99 o 
   8   4   6     1309.75     1319.13     25.96 o 
   9   4   6      610.06      673.48     11.91 o 
  10   4   6       76.17       66.51      8.26 o 
  11   4   6       28.64       33.92      7.82 o 
  12   4   6      461.70      472.15     13.50 o 
  13   4   6      218.21      206.56      8.75 o 
  14   4   6       23.87       24.70      9.30 o 
 -10   5   6        0.54       -1.58     10.45 o 
  -9   5   6        6.86        9.55      8.78 o 
  -8   5   6       36.06       40.32      7.67 o 
  -7   5   6       13.76       12.03      6.94 o 
  -6   5   6       72.20       64.63      6.82 o 
  -5   5   6      623.16      613.36      9.08 o 
  -4   5   6       55.45       57.03      5.68 o 
  -3   5   6       72.80       61.58      5.77 o 
  -2   5   6      220.55      187.68      6.00 o 
  -1   5   6      281.05      298.54      6.04 o 
   0   5   6     1058.28     1097.74     16.71 o 
   1   5   6     1938.15     1995.61     35.46 o 
   2   5   6      239.93      207.70      5.80 o 
   3   5   6      403.45      365.60      6.01 o 
   4   5   6      879.16      852.71      9.23 o 
   5   5   6      169.16      195.38      5.45 o 
   6   5   6        6.65       11.69      5.47 o 
   7   5   6      409.74      387.63      6.32 o 
   8   5   6     1457.77     1502.63     12.65 o 
   9   5   6      271.73      311.49      6.76 o 
  10   5   6      153.25      135.34      6.85 o 
  11   5   6       12.00        5.34      6.43 o 
  12   5   6      119.89      134.99      7.57 o 
  13   5   6      180.49      180.61      8.79 o 
  14   5   6       22.99       21.66      8.57 o 
  -9   6   6        0.89        1.52      8.85 o 
  -8   6   6        1.57        4.58      7.95 o 
  -7   6   6        7.79        5.88      6.94 o 
  -6   6   6       13.64       16.29      7.18 o 
  -5   6   6       40.15       40.76      6.61 o 
  -4   6   6       37.23       54.69      6.76 o 
  -3   6   6      162.06      153.06      6.17 o 
  -2   6   6      141.86      143.11      6.25 o 
  -1   6   6       49.13       39.33      5.26 o 
   0   6   6        0.21        2.75      5.15 o 
   1   6   6      315.78      274.50      5.86 o 
   2   6   6      834.69      876.74      8.66 o 
   3   6   6       50.12       62.04      5.07 o 
   4   6   6      430.09      373.83      5.96 o 
   5   6   6      116.47      141.62      5.31 o 
   6   6   6       10.08       10.68      5.77 o 
   7   6   6        5.69        0.70      5.33 o 
   8   6   6      873.96      982.91      8.21 o 
   9   6   6      488.85      511.63      7.04 o 
  10   6   6      649.12      569.42      7.62 o 
  11   6   6      360.65      346.88      7.72 o 
  12   6   6       85.37      106.46      8.39 o 
  13   6   6      152.00      137.32      7.94 o 
  14   6   6       47.72       39.33      8.27 o 
  -8   7   6       41.32       31.11      8.61 o 
  -7   7   6        8.12        4.50      7.50 o 
  -6   7   6        9.87       17.47      6.83 o 
  -5   7   6        1.83       -2.07      6.47 o 
  -4   7   6        3.85       -0.15      6.44 o 
  -3   7   6      130.91      125.00      5.95 o 
  -2   7   6      124.86      117.17      6.76 o 
  -1   7   6       42.32       60.51      5.72 o 
   0   7   6      111.96       96.71      5.53 o 
   1   7   6        0.39       -4.08      5.19 o 
   2   7   6      327.40      365.26      7.34 o 
   3   7   6      144.92      162.10      5.71 o 
   4   7   6       20.74       31.47      5.29 o 
   5   7   6       79.90       75.64      5.38 o 
   6   7   6       50.05       49.64      5.19 o 
   7   7   6       66.45       64.58      5.56 o 
   8   7   6       68.65       61.77      6.65 o 
   9   7   6       68.83       73.75      6.45 o 
  10   7   6        0.29        0.80      6.93 o 
  11   7   6      236.72      245.57      8.03 o 
  12   7   6      248.49      266.02      7.55 o 
  13   7   6       76.42       72.65      8.01 o 
  14   7   6       42.77       31.52      8.75 o 
  -7   8   6       48.20       52.96      8.15 o 
  -6   8   6       35.09       39.31      7.34 o 
  -5   8   6       79.18       74.36      6.92 o 
  -4   8   6      413.75      357.50      7.47 o 
  -3   8   6       12.66       12.80      5.83 o 
  -2   8   6      188.23      155.18      6.37 o 
  -1   8   6       82.07       83.05      5.70 o 
   0   8   6      115.05      103.47      6.57 o 
   1   8   6      128.09      152.18      6.33 o 
   2   8   6       64.60       62.04      5.25 o 
   3   8   6      116.59      114.67      5.85 o 
   4   8   6       42.75       60.31      5.18 o 
   5   8   6        0.04        6.24      5.20 o 
   6   8   6       53.72       50.82      5.30 o 
   7   8   6        7.64        4.81      6.05 o 
   8   8   6       43.12       26.05      5.86 o 
   9   8   6       26.34       29.27      6.81 o 
  10   8   6       17.12       28.46      6.72 o 
  11   8   6       93.27       81.48      7.15 o 
  12   8   6       88.00       99.53      6.90 o 
  13   8   6      120.32      100.51      7.96 o 
  14   8   6       14.18       17.30      8.56 o 
  -7   9   6        0.77        2.90      8.00 o 
  -6   9   6       26.28       32.05      7.95 o 
  -5   9   6       81.55       81.83      7.70 o 
  -4   9   6      174.67      154.52      6.83 o 
  -3   9   6      340.47      341.97      6.84 o 
  -2   9   6       13.56       10.06      6.28 o 
  -1   9   6       15.36       10.19      5.85 o 
   0   9   6      320.67      297.35      6.18 o 
   1   9   6       33.85       30.44      5.68 o 
   2   9   6      212.75      195.76      5.99 o 
   3   9   6      116.24      127.83      6.82 o 
   4   9   6      110.42      110.96      6.72 o 
   5   9   6        2.76        1.72      6.44 o 
   6   9   6      121.07      130.00      6.57 o 
   7   9   6       18.63       20.73      7.07 o 
   8   9   6       33.43       46.09      6.62 o 
   9   9   6        0.93        2.98      6.21 o 
  10   9   6        0.09        3.21      7.23 o 
  11   9   6       11.38        8.89      6.74 o 
  12   9   6        0.09       -1.35      6.68 o 
  13   9   6        7.51        8.52      7.51 o 
  14   9   6        0.26        3.76      8.60 o 
  -6  10   6        4.23        5.34      7.72 o 
  -5  10   6       71.07       67.95      7.76 o 
  -4  10   6       94.32       90.26      7.01 o 
  -3  10   6       68.85       71.42      6.71 o 
  -2  10   6       85.78       90.92      6.54 o 
  -1  10   6      118.97      123.97      6.15 o 
   0  10   6      254.46      245.63      6.27 o 
   1  10   6       74.49       85.02      5.84 o 
   2  10   6        1.60        1.36      5.55 o 
   3  10   6      284.72      271.48      6.20 o 
   4  10   6      584.27      593.66     10.57 o 
   5  10   6      113.30      102.74      6.08 o 
   6  10   6      329.19      369.12      8.74 o 
   7  10   6      186.36      203.81      6.41 o 
   8  10   6       41.87       62.60      6.15 o 
   9  10   6       42.09       48.77      5.96 o 
  10  10   6        8.86       14.19      6.38 o 
  11  10   6        1.01       -0.18      6.88 o 
  12  10   6        0.47        2.61      7.59 o 
  13  10   6        1.48        9.93      7.99 o 
  14  10   6       15.86       15.89      8.13 o 
  -4  11   6       38.05       38.19      7.75 o 
  -3  11   6       46.66       43.40      6.77 o 
  -2  11   6       56.84       59.33      7.19 o 
  -1  11   6      145.09      139.55      6.82 o 
   0  11   6      145.27      148.91      6.37 o 
   1  11   6      131.58      130.12      6.22 o 
   2  11   6      335.76      332.22      6.65 o 
   3  11   6        4.31       10.33      5.69 o 
   4  11   6       29.62       21.00      5.78 o 
   5  11   6      265.68      260.78      7.00 o 
   6  11   6      167.85      184.91      6.30 o 
   7  11   6      449.12      427.38      7.52 o 
   8  11   6        0.89        0.97      6.25 o 
   9  11   6        0.24        7.72      7.10 o 
  10  11   6        7.22        9.45      6.49 o 
  11  11   6       23.64       38.04      7.59 o 
  12  11   6        1.03        3.35      7.43 o 
  13  11   6        0.65        4.18      8.26 o 
  -3  12   6       13.74       21.59      7.46 o 
  -2  12   6       21.45       23.08      6.88 o 
  -1  12   6       48.04       51.98      6.96 o 
   0  12   6       44.68       35.76      6.80 o 
   1  12   6       51.88       56.84      6.98 o 
   2  12   6      163.32      166.77      6.78 o 
   3  12   6      245.58      231.67      6.97 o 
   4  12   6       31.14       34.41      6.32 o 
   5  12   6       99.92      111.32      6.63 o 
   6  12   6       53.13       76.72      6.88 o 
   7  12   6      190.18      178.63      6.92 o 
   8  12   6      375.79      356.11      7.49 o 
   9  12   6       37.82       59.02      8.06 o 
  10  12   6       21.30       25.86      7.62 o 
  11  12   6        0.37        0.48      6.77 o 
  12  12   6        2.50        7.98      7.71 o 
  13  12   6        0.77        6.44      8.62 o 
  -1  13   6       33.33       34.34      7.57 o 
   0  13   6       79.05       83.88      7.08 o 
   1  13   6        9.89       16.08      6.63 o 
   2  13   6       35.24       27.91      6.58 o 
   3  13   6       67.83       58.51      6.63 o 
   4  13   6       54.57       50.57      6.79 o 
   5  13   6       51.66       67.11      6.85 o 
   6  13   6       12.87       16.36      6.45 o 
   7  13   6        8.35        4.80      6.48 o 
   8  13   6      103.82      106.12      7.17 o 
   9  13   6       49.41       53.79      7.12 o 
  10  13   6       52.47       41.68      7.23 o 
  11  13   6       14.54       12.54      7.86 o 
  12  13   6       16.13       28.51      7.81 o 
   1  14   6       58.13       54.61      7.37 o 
   2  14   6        6.94       10.45      7.37 o 
   3  14   6       66.04       58.17      7.40 o 
   4  14   6       93.98      100.42      7.41 o 
   5  14   6       29.18       27.80      7.29 o 
   6  14   6       20.82       15.05      8.08 o 
   7  14   6       25.67       29.73      7.28 o 
   8  14   6       41.99       64.27      7.49 o 
   9  14   6        5.26        9.50      7.41 o 
  10  14   6        5.40        5.61      9.63 o 
   4  15   6       18.37       12.51      7.81 o 
   5  15   6       13.16       11.24      8.17 o 
   6  15   6       32.54       30.14      8.26 o 
   7  15   6       41.72       36.71      7.59 o 
   8  15   6       17.87       22.86      7.83 o 
  -4 -10   7        0.07        2.34     11.65 o 
  -3 -10   7        2.42        8.67     10.51 o 
  -2 -10   7        4.58        9.59     10.74 o 
  -1 -10   7        0.11        0.60      9.15 o 
  -7  -9   7        0.05       -0.14     11.73 o 
  -6  -9   7        0.96        4.04     11.26 o 
  -5  -9   7        0.79       15.12     10.93 o 
  -4  -9   7        6.76       10.86      9.84 o 
  -3  -9   7       10.48        1.13      9.77 o 
  -2  -9   7        0.75        0.50      8.71 o 
  -1  -9   7        8.26        8.28      8.35 o 
   0  -9   7        5.44       10.88      8.03 o 
   1  -9   7       13.34       13.79      8.23 o 
   2  -9   7        3.77       -1.44      7.99 o 
  -8  -8   7       14.10       17.40     11.28 o 
  -7  -8   7        7.18       10.32     12.18 o 
  -6  -8   7        8.40       15.00     10.61 o 
  -5  -8   7        0.07       -6.90     10.27 o 
  -4  -8   7        0.28        0.20     11.17 o 
  -3  -8   7       63.38       60.37      9.39 o 
  -2  -8   7        2.41        4.73      8.06 o 
  -1  -8   7        7.22       12.84      7.72 o 
   0  -8   7       38.33       32.81      7.61 o 
   1  -8   7       16.08       17.25      7.22 o 
   2  -8   7       75.39       81.55      7.33 o 
   3  -8   7        0.04        7.68      7.98 o 
   4  -8   7        6.93       12.82      7.84 o 
   5  -8   7        3.20        3.86      8.61 o 
  -9  -7   7        4.91       13.39     11.33 o 
  -8  -7   7       20.16       26.69     10.92 o 
  -7  -7   7       85.76       79.31     12.04 o 
  -6  -7   7       61.93       56.49     10.25 o 
  -5  -7   7       18.52       32.32      9.05 o 
  -4  -7   7        2.91       12.24      8.79 o 
  -3  -7   7      125.59      117.28      9.13 o 
  -2  -7   7       80.58       89.54      8.16 o 
  -1  -7   7        8.95        6.75      7.82 o 
   0  -7   7       51.67       53.74      7.16 o 
   1  -7   7       37.97       42.71      6.90 o 
   2  -7   7       37.17       39.73      7.01 o 
   3  -7   7      122.35      112.40      7.16 o 
   4  -7   7       20.29       16.03      6.79 o 
   5  -7   7        0.38       -0.27      7.53 o 
   6  -7   7        3.53        8.99      7.95 o 
 -10  -6   7       21.94       20.12     11.56 o 
  -9  -6   7        3.06       11.94     12.21 o 
  -8  -6   7       26.19       28.65     10.46 o 
  -7  -6   7       65.06       52.51     10.23 o 
  -6  -6   7      101.21       93.94     10.13 o 
  -5  -6   7      201.21      203.21     10.43 o 
  -4  -6   7       16.41       10.10      8.52 o 
  -3  -6   7       97.52       94.81      9.51 o 
  -2  -6   7      268.71      277.49      8.74 o 
  -1  -6   7       58.19       48.60      6.88 o 
   0  -6   7       81.45       78.87      6.94 o 
   1  -6   7       53.78       67.80      6.96 o 
   2  -6   7       51.61       63.01      6.67 o 
   3  -6   7       52.95       51.84      6.80 o 
   4  -6   7       94.71       84.87      6.76 o 
   5  -6   7       50.08       65.97      6.62 o 
   6  -6   7        0.60        2.05      6.99 o 
   7  -6   7       23.26       16.58      7.14 o 
 -10  -5   7       21.77       19.36     12.55 o 
  -9  -5   7        4.24        0.25     11.76 o 
  -8  -5   7        1.42        2.17     11.11 o 
  -7  -5   7      168.50      159.51     10.35 o 
  -6  -5   7       55.39       53.36      8.66 o 
  -5  -5   7       85.62       84.43      8.56 o 
  -4  -5   7      354.04      381.70     11.43 o 
  -3  -5   7      148.32      153.21      8.56 o 
  -2  -5   7      455.97      485.12     13.91 o 
  -1  -5   7      283.09      251.24      7.52 o 
   0  -5   7      196.96      179.13      6.85 o 
   1  -5   7      264.92      281.01     10.19 o 
   2  -5   7       81.85       73.06      6.82 o 
   3  -5   7      123.48      113.80      6.68 o 
   4  -5   7      172.32      184.94      6.97 o 
   5  -5   7      133.08      139.43      6.73 o 
   6  -5   7        5.16        6.41      6.95 o 
   7  -5   7       29.00       25.03      6.94 o 
   8  -5   7      142.15      129.96      7.76 o 
   9  -5   7       25.74       36.66      8.18 o 
 -11  -4   7       10.96        7.29     12.16 o 
 -10  -4   7       28.93       29.71     12.44 o 
  -9  -4   7       27.63       33.98     11.66 o 
  -8  -4   7       18.45       26.31     11.02 o 
  -7  -4   7       31.65       36.49      8.62 o 
  -6  -4   7      198.69      198.88     10.80 o 
  -5  -4   7       11.73       11.14      7.91 o 
  -4  -4   7      122.46      137.82     10.59 o 
  -3  -4   7      275.91      308.45      9.72 o 
  -2  -4   7      204.39      210.35      7.89 o 
  -1  -4   7      536.13      533.96      8.21 o 
   0  -4   7      261.06      266.93      6.80 o 
   1  -4   7       68.61       75.05      6.11 o 
   2  -4   7      117.93      123.24      6.32 o 
   3  -4   7      163.57      162.05      6.54 o 
   4  -4   7       99.73      108.54      6.53 o 
   5  -4   7       71.24       95.93      6.39 o 
   6  -4   7       45.34       33.62      6.14 o 
   7  -4   7       22.33       18.46      7.28 o 
   8  -4   7      141.22      159.09      7.32 o 
   9  -4   7       44.97       57.77      8.20 o 
  10  -4   7       21.78       20.61      8.59 o 
 -11  -3   7        0.55       -2.09     11.08 o 
 -10  -3   7        8.03        7.39     10.23 o 
  -9  -3   7       13.01       14.22      9.24 o 
  -8  -3   7       31.99       36.17      9.15 o 
  -7  -3   7       19.66       16.37      8.51 o 
  -6  -3   7       54.61       49.66      8.19 o 
  -5  -3   7       56.17       59.58      7.89 o 
  -4  -3   7        3.46        0.43      8.10 o 
  -3  -3   7      241.89      253.31      8.44 o 
  -2  -3   7      231.85      196.91      7.17 o 
  -1  -3   7      371.62      361.15      7.74 o 
   0  -3   7      674.45      655.68      7.95 o 
   1  -3   7      344.11      355.65      7.60 o 
   2  -3   7       52.62       37.98      5.52 o 
   3  -3   7      215.76      203.79      6.16 o 
   4  -3   7      272.45      292.76      7.12 o 
   5  -3   7       31.67       31.06      6.45 o 
   6  -3   7       14.77       11.51      5.78 o 
   7  -3   7      108.88      119.31      6.76 o 
   8  -3   7       61.63       68.67      6.99 o 
   9  -3   7       66.72       54.95      7.34 o 
  10  -3   7       37.54       30.40      7.71 o 
 -11  -2   7        4.24        5.40     11.43 o 
 -10  -2   7        0.12        0.65      9.24 o 
  -9  -2   7        1.05        2.46      9.09 o 
  -8  -2   7       27.45       18.91      8.17 o 
  -7  -2   7       56.92       69.66      8.21 o 
  -6  -2   7       52.30       56.78      8.03 o 
  -5  -2   7      178.18      176.61      7.80 o 
  -4  -2   7       77.26       83.55      8.56 o 
  -3  -2   7        6.48       10.93      6.38 o 
  -2  -2   7      139.29      140.70      7.51 o 
  -1  -2   7       37.91       49.10      6.29 o 
   0  -2   7       76.11       81.45      5.96 o 
   1  -2   7      186.08      163.73      6.20 o 
   2  -2   7       98.74      123.42      6.22 o 
   3  -2   7       68.12       68.31      5.44 o 
   4  -2   7       46.37       45.91      5.29 o 
   5  -2   7      141.78      141.31      6.34 o 
   6  -2   7       37.08       47.27      6.16 o 
   7  -2   7       50.31       57.32      6.11 o 
   8  -2   7      104.62      114.98      7.18 o 
   9  -2   7       38.81       34.47      6.89 o 
  10  -2   7      170.71      158.56      8.13 o 
  11  -2   7      117.17      123.55      8.06 o 
 -11  -1   7       43.45       40.81     13.70 o 
 -10  -1   7       13.80       15.60      9.34 o 
  -9  -1   7      139.84      130.68      8.86 o 
  -8  -1   7      246.28      249.34      8.47 o 
  -7  -1   7      131.67      110.56      8.24 o 
  -6  -1   7       41.61       47.95      7.43 o 
  -5  -1   7        7.62        7.14      6.49 o 
  -4  -1   7        0.76        5.91      6.44 o 
  -3  -1   7       11.78        9.35      5.89 o 
  -2  -1   7      137.36      143.94      6.94 o 
  -1  -1   7       43.46       38.11      6.14 o 
   0  -1   7        2.85        7.23      6.14 o 
   1  -1   7       32.34       35.28      5.76 o 
   2  -1   7      105.07      105.76      5.78 o 
   3  -1   7       24.21       20.49      6.11 o 
   4  -1   7        2.41        5.42      5.80 o 
   5  -1   7        2.86        3.43      5.41 o 
   6  -1   7        3.12        7.55      5.61 o 
   7  -1   7        2.22        4.57      5.75 o 
   8  -1   7       32.45       26.11      6.01 o 
   9  -1   7       37.97       38.96      7.06 o 
  10  -1   7       25.41       33.20      7.37 o 
  11  -1   7      149.74      149.05      7.76 o 
  12  -1   7       78.25       73.67      8.77 o 
 -11   0   7       10.41       12.37     12.64 o 
 -10   0   7       56.02       52.49     10.28 o 
  -9   0   7       99.32      105.87      8.95 o 
  -8   0   7      575.16      612.85     10.05 o 
  -7   0   7       16.61       12.17      7.28 o 
  -6   0   7       18.39       21.61      6.82 o 
  -5   0   7      134.46      154.19      6.89 o 
  -4   0   7       69.55       68.81      6.03 o 
  -3   0   7        8.55       10.82      6.17 o 
  -2   0   7      264.72      311.62      6.64 o 
  -1   0   7      369.55      412.15      6.89 o 
   0   0   7       53.93       69.14      5.83 o 
   1   0   7       48.67       51.38      5.27 o 
   2   0   7      160.78      172.94      5.75 o 
   3   0   7      442.28      341.14      6.34 o 
   4   0   7        0.18        0.45      5.74 o 
   5   0   7        0.07        0.92      5.11 o 
   6   0   7       35.56       27.33      5.47 o 
   7   0   7       33.49       50.94      5.78 o 
   8   0   7       84.86       80.86      6.34 o 
   9   0   7       64.72       69.18      6.55 o 
  10   0   7       54.04       62.60      6.81 o 
  11   0   7       45.64       36.83      7.24 o 
  12   0   7      111.89       98.78      8.05 o 
 -11   1   7        3.54        6.51     12.77 o 
 -10   1   7       39.40       42.41     10.76 o 
  -9   1   7       69.23       73.80      9.48 o 
  -8   1   7      200.86      185.05      8.61 o 
  -7   1   7      190.13      183.14      7.92 o 
  -6   1   7       48.76       46.14      6.41 o 
  -5   1   7      444.14      438.58      7.82 o 
  -4   1   7       12.45       10.44      6.30 o 
  -3   1   7       54.60       49.77      6.00 o 
  -2   1   7      184.37      155.35      6.32 o 
  -1   1   7       40.21       32.06      5.43 o 
   0   1   7      171.35      203.33      5.60 o 
   1   1   7      404.24      509.22      7.83 o 
   2   1   7     1407.78     1676.90     15.42 o 
   3   1   7     1320.71     1498.22     20.09 o 
   4   1   7      130.39      149.30      5.58 o 
   5   1   7        2.16        2.13      6.15 o 
   6   1   7       21.97       17.25      5.24 o 
   7   1   7       96.28      116.29      5.56 o 
   8   1   7       37.43       36.92      5.68 o 
   9   1   7       81.23       88.96      6.14 o 
  10   1   7        4.06        9.13      6.85 o 
  11   1   7       50.99       43.62      7.34 o 
  12   1   7       43.46       41.45      7.58 o 
  13   1   7       36.12       40.20      8.34 o 
 -10   2   7       73.83       68.18     10.23 o 
  -9   2   7       61.63       79.83     10.54 o 
  -8   2   7        6.22        5.39      8.24 o 
  -7   2   7      123.26      107.90      7.45 o 
  -6   2   7      367.89      378.50     10.34 o 
  -5   2   7      437.13      445.53      9.05 o 
  -4   2   7       45.77       32.47      6.41 o 
  -3   2   7      106.53       96.15      6.13 o 
  -2   2   7      971.07     1002.87      9.69 o 
  -1   2   7      123.19      140.01      5.65 o 
   0   2   7      290.68      249.20      6.43 o 
   1   2   7        7.34       41.13      5.04 o 
   2   2   7       62.99       54.98      5.15 o 
   3   2   7     2482.09     2659.63     31.23 o 
   4   2   7      940.39      925.71     15.98 o 
   5   2   7        1.01        8.66      4.93 o 
   6   2   7       24.61       33.40      5.51 o 
   7   2   7       51.32       58.65      7.44 o 
   8   2   7       27.48       23.99      5.75 o 
   9   2   7        2.47        2.29      6.29 o 
  10   2   7        0.52        1.94      6.39 o 
  11   2   7       30.23       28.12      7.05 o 
  12   2   7        3.72        9.62      7.78 o 
  13   2   7        2.40        6.41      8.53 o 
 -10   3   7      165.34      184.05     13.31 o 
  -9   3   7       82.90       85.58      9.26 o 
  -8   3   7       72.90       63.03      8.27 o 
  -7   3   7       13.64       13.09      7.71 o 
  -6   3   7        0.74       -1.77      6.95 o 
  -5   3   7      302.70      291.09      7.21 o 
  -4   3   7      197.39      186.67      6.29 o 
  -3   3   7       83.46       70.77      5.76 o 
  -2   3   7     1544.17     1633.38     23.74 o 
  -1   3   7      193.64      208.85      6.46 o 
   0   3   7      415.26      394.75      6.56 o 
   1   3   7        4.22       24.58      5.00 o 
   2   3   7        0.84       -0.45      5.00 o 
   3   3   7     1550.22     1583.51     21.76 o 
   4   3   7      190.30      170.00      5.71 o 
   5   3   7       56.01       50.58      5.13 o 
   6   3   7      128.19      113.70      5.59 o 
   7   3   7      167.69      174.88      5.79 o 
   8   3   7       25.24       30.64      6.56 o 
   9   3   7       18.69       30.87      6.37 o 
  10   3   7       26.05       26.80      6.20 o 
  11   3   7       13.65        7.93      6.62 o 
  12   3   7        5.04        7.80      7.36 o 
  13   3   7       37.49       31.29      8.33 o 
  14   3   7        4.11        4.74      8.48 o 
 -10   4   7       61.83       73.85     10.68 o 
  -9   4   7       93.82      109.92      9.66 o 
  -8   4   7      106.14       94.84      8.29 o 
  -7   4   7      278.03      265.44      8.48 o 
  -6   4   7       21.36       27.73      7.11 o 
  -5   4   7      105.03       97.04      6.29 o 
  -4   4   7      217.92      185.27      6.41 o 
  -3   4   7       16.95       16.90      5.40 o 
  -2   4   7      781.22      802.58      7.95 o 
  -1   4   7     2072.51     2136.33     29.51 o 
   0   4   7      252.64      198.59      5.73 o 
   1   4   7      878.72      826.36     11.41 o 
   2   4   7      186.19      177.41      5.51 o 
   3   4   7     1349.21     1333.49     19.20 o 
   4   4   7      709.25      653.94      7.46 o 
   5   4   7      545.98      518.17      6.42 o 
   6   4   7      702.17      606.03      7.06 o 
   7   4   7      474.96      524.42     11.17 o 
   8   4   7      492.20      519.63     14.90 o 
   9   4   7      170.27      128.71      6.27 o 
  10   4   7       23.24       24.35      5.96 o 
  11   4   7       16.71       35.63      8.55 o 
  12   4   7        0.31        0.39      8.79 o 
  13   4   7       91.12       79.04      9.05 o 
  14   4   7       24.84       25.65     10.93 o 
  -9   5   7       21.59       19.54      8.99 o 
  -8   5   7      142.50      130.38      8.59 o 
  -7   5   7      129.36      121.76      7.80 o 
  -6   5   7      128.80      153.37      8.14 o 
  -5   5   7      117.11      115.38      6.55 o 
  -4   5   7       17.82       18.33      5.97 o 
  -3   5   7       67.93       63.89      6.23 o 
  -2   5   7       42.08       57.96      5.49 o 
  -1   5   7     1256.05     1219.66     17.18 o 
   0   5   7      990.15     1020.39      7.58 o 
   1   5   7      290.07      291.77      5.86 o 
   2   5   7      824.75      834.48      7.08 o 
   3   5   7      639.05      625.28      6.98 o 
   4   5   7      137.74      127.28      5.52 o 
   5   5   7       43.16       27.57      6.21 o 
   6   5   7      220.38      173.48      5.78 o 
   7   5   7      233.63      241.57      6.23 o 
   8   5   7      398.96      418.27      7.73 o 
   9   5   7      198.23      156.97      6.12 o 
  10   5   7       77.45       77.75      6.39 o 
  11   5   7       96.41      127.51      6.56 o 
  12   5   7        4.71        4.57      7.21 o 
  13   5   7       95.13       85.75      7.78 o 
  14   5   7       92.63      117.96      9.02 o 
  -9   6   7        9.88       11.55      9.15 o 
  -8   6   7       17.88       12.04      9.08 o 
  -7   6   7       79.85       65.38      7.63 o 
  -6   6   7        8.27       13.49      6.64 o 
  -5   6   7       26.23       26.88      7.09 o 
  -4   6   7       71.83       61.58      6.62 o 
  -3   6   7      107.28      104.72      6.55 o 
  -2   6   7      193.51      213.72      6.61 o 
  -1   6   7      206.08      199.77      5.79 o 
   0   6   7      429.76      358.61      6.05 o 
   1   6   7     1149.71     1195.73     16.18 o 
   2   6   7     1182.40     1150.16     10.13 o 
   3   6   7     1496.79     1556.37     17.61 o 
   4   6   7     1385.79     1543.23      9.33 o 
   5   6   7      741.85      745.40      7.28 o 
   6   6   7      236.89      195.77      6.61 o 
   7   6   7      241.58      273.31      6.08 o 
   8   6   7      436.36      434.91      8.53 o 
   9   6   7      230.87      202.21      6.24 o 
  10   6   7      162.03      179.43      7.48 o 
  11   6   7      149.70      168.62      7.27 o 
  12   6   7       17.10        9.11      6.87 o 
  13   6   7       16.20       18.70      7.75 o 
  14   6   7      129.24      152.62      9.40 o 
  -8   7   7       11.25       14.06      8.41 o 
  -7   7   7       17.34       17.05      7.45 o 
  -6   7   7       10.65       10.32      6.94 o 
  -5   7   7       54.26       60.56      6.75 o 
  -4   7   7       39.91       37.55      6.37 o 
  -3   7   7       29.12       28.70      6.88 o 
  -2   7   7      190.33      210.39      6.19 o 
  -1   7   7      175.30      174.00      5.75 o 
   0   7   7      262.08      251.15      5.80 o 
   1   7   7      104.44       95.45      5.54 o 
   2   7   7      172.36      157.53      5.41 o 
   3   7   7      890.88      844.88      8.87 o 
   4   7   7      986.41      950.08      8.42 o 
   5   7   7      210.30      204.74      5.62 o 
   6   7   7      891.67      905.29      7.74 o 
   7   7   7      518.47      501.94      6.55 o 
   8   7   7      179.11      182.76      6.39 o 
   9   7   7      128.34      113.90      6.12 o 
  10   7   7      243.38      242.10      6.37 o 
  11   7   7      440.78      454.36      7.68 o 
  12   7   7       96.16       77.37      7.10 o 
  13   7   7        5.49       20.70      8.66 o 
  14   7   7       77.53       86.04      8.55 o 
  -7   8   7        0.16        0.49      7.79 o 
  -6   8   7        0.20        0.02      7.37 o 
  -5   8   7        4.44        3.84      6.86 o 
  -4   8   7       16.43       14.18      6.27 o 
  -3   8   7        7.97        0.00      5.78 o 
  -2   8   7      174.61      172.14      6.91 o 
  -1   8   7      217.88      224.17      6.21 o 
   0   8   7      156.77      132.24      5.56 o 
   1   8   7      109.75      129.62      5.81 o 
   2   8   7       48.20       51.72      5.22 o 
   3   8   7      571.18      534.47      7.49 o 
   4   8   7      395.06      426.69      6.73 o 
   5   8   7        0.52       -1.50      5.08 o 
   6   8   7      126.46      101.28      5.78 o 
   7   8   7      751.83      797.17      7.45 o 
   8   8   7       63.91       66.01      6.22 o 
   9   8   7       72.90       78.86      6.32 o 
  10   8   7       65.94       56.32      6.46 o 
  11   8   7       52.58       53.47      6.80 o 
  12   8   7      133.78      133.72      8.88 o 
  13   8   7       42.49       44.55      8.36 o 
  14   8   7       21.73       22.94      9.21 o 
  -6   9   7        3.97       10.14      7.74 o 
  -5   9   7       15.71       11.81      7.28 o 
  -4   9   7        4.34        8.32      6.86 o 
  -3   9   7      110.49      108.10      6.60 o 
  -2   9   7        0.01        2.73      6.30 o 
  -1   9   7      306.03      282.74      6.29 o 
   0   9   7       58.00       61.90      6.85 o 
   1   9   7        3.75        5.70      6.09 o 
   2   9   7        1.52        4.71      5.30 o 
   3   9   7      223.36      202.24      6.14 o 
   4   9   7      107.78      112.82      5.58 o 
   5   9   7        0.53        2.43      5.55 o 
   6   9   7      110.89       98.36      5.69 o 
   7   9   7      113.96      122.55      6.07 o 
   8   9   7        3.20        3.78      6.86 o 
   9   9   7       68.27       49.55      6.05 o 
  10   9   7      240.77      237.81      7.58 o 
  11   9   7       60.82       78.86      7.74 o 
  12   9   7        1.24        4.90      7.02 o 
  13   9   7       63.46       54.93      8.11 o 
  14   9   7       64.81       75.22      9.20 o 
  -5  10   7       24.27       16.85      7.81 o 
  -4  10   7        6.67       13.51      7.27 o 
  -3  10   7        3.53       12.29      6.91 o 
  -2  10   7      213.59      193.54      6.88 o 
  -1  10   7        5.32       11.23      6.20 o 
   0  10   7        6.79        6.23      5.78 o 
   1  10   7       31.30       29.79      5.68 o 
   2  10   7      125.15      122.14      6.10 o 
   3  10   7      103.40      100.36      5.80 o 
   4  10   7      117.97       91.30      6.71 o 
   5  10   7       26.17       17.62      6.45 o 
   6  10   7       70.99       80.13      6.73 o 
   7  10   7       20.23        9.83      6.92 o 
   8  10   7      149.22      159.37      7.39 o 
   9  10   7        1.98        6.99      6.73 o 
  10  10   7       33.63       49.96      6.78 o 
  11  10   7       15.80       24.02      6.98 o 
  12  10   7        0.22       -0.24      7.62 o 
  13  10   7        0.06       11.22      8.63 o 
  14  10   7       49.97       64.88      8.34 o 
  -4  11   7       52.70       46.31      8.33 o 
  -3  11   7       18.38       16.37      7.13 o 
  -2  11   7       33.20       23.93      7.17 o 
  -1  11   7      116.17       93.88      6.50 o 
   0  11   7       19.02       19.76      7.02 o 
   1  11   7       12.94       15.26      6.52 o 
   2  11   7        8.14        3.68      6.20 o 
   3  11   7        0.19        0.98      5.80 o 
   4  11   7      146.08      151.16      6.11 o 
   5  11   7        3.82        7.85      5.83 o 
   6  11   7       42.71       48.63      6.27 o 
   7  11   7       53.02       51.44      6.38 o 
   8  11   7       88.43      109.64      6.58 o 
   9  11   7       13.33       22.90      7.53 o 
  10  11   7        0.33        6.59      6.51 o 
  11  11   7       12.62       11.49      6.85 o 
  12  11   7       29.73       41.56      7.23 o 
  13  11   7       14.02       16.66      7.58 o 
  -3  12   7       54.54       58.09      7.49 o 
  -2  12   7       57.64       67.38      7.67 o 
  -1  12   7       62.23       61.67      7.03 o 
   0  12   7       51.72       56.08      6.61 o 
   1  12   7       12.39       16.73      6.28 o 
   2  12   7       75.96       70.63      6.59 o 
   3  12   7      283.10      279.21      6.89 o 
   4  12   7       27.49       26.80      6.45 o 
   5  12   7        9.39       14.16      6.68 o 
   6  12   7       24.04       22.21      6.38 o 
   7  12   7       38.08       45.93      6.55 o 
   8  12   7       46.10       60.83      6.83 o 
   9  12   7        0.06        0.43      6.40 o 
  10  12   7        0.59        9.49      7.21 o 
  11  12   7        4.44       11.38      7.81 o 
  12  12   7       11.41       15.92      7.83 o 
  13  12   7        8.59        6.58      8.17 o 
  -1  13   7       54.67       55.93      7.75 o 
   0  13   7       15.09        8.20      7.05 o 
   1  13   7       12.39       16.70      7.04 o 
   2  13   7       36.07       36.18      6.95 o 
   3  13   7       70.68       66.27      8.09 o 
   4  13   7      103.99      114.10      6.93 o 
   5  13   7      100.95      100.42      6.71 o 
   6  13   7      151.00      139.28      6.80 o 
   7  13   7       52.39       65.61      7.35 o 
   8  13   7       63.24       70.49      7.10 o 
   9  13   7       57.37       39.62      7.16 o 
  10  13   7        9.10       10.80      7.25 o 
  11  13   7        4.51       11.22      7.82 o 
  12  13   7        6.68        7.55      7.81 o 
   1  14   7       47.21       59.15      7.42 o 
   2  14   7       29.18       33.99      7.80 o 
   3  14   7       19.65       33.23      7.37 o 
   4  14   7       19.26       26.77      7.30 o 
   5  14   7       37.91       33.50      7.32 o 
   6  14   7       58.11       60.30      7.33 o 
   7  14   7       61.75       66.74      7.40 o 
   8  14   7       60.27       69.27      7.50 o 
   9  14   7       26.05       27.23      7.47 o 
  10  14   7       15.90       14.16      9.14 o 
   4  15   7       30.04       38.99      7.57 o 
   5  15   7       58.15       61.63      7.89 o 
   6  15   7       19.37       18.76      7.86 o 
   7  15   7       11.86       18.41      7.46 o 
   8  15   7       70.15       71.31      8.12 o 
  -4  -9   8        1.90       -3.44     10.62 o 
  -3  -9   8        2.87        3.49     10.33 o 
  -2  -9   8        0.27        1.98     10.39 o 
  -1  -9   8        0.27        7.49      8.78 o 
   0  -9   8        7.04        8.68      8.67 o 
  -7  -8   8        0.13       -0.41     11.57 o 
  -6  -8   8        0.14        2.60     11.29 o 
  -5  -8   8        6.03        2.33      9.83 o 
  -4  -8   8        3.80        2.83     10.81 o 
  -3  -8   8        1.50        2.42      9.63 o 
  -2  -8   8       13.24       11.51      9.65 o 
  -1  -8   8        3.25        1.80      8.27 o 
   0  -8   8        0.30        1.33      7.91 o 
   1  -8   8        6.78        7.64      7.85 o 
   2  -8   8        2.57        3.92      7.82 o 
   3  -8   8       20.45       27.82      7.66 o 
  -8  -7   8        2.97       -0.99     10.36 o 
  -7  -7   8        7.86       12.55     10.08 o 
  -6  -7   8        0.16        4.47      9.66 o 
  -5  -7   8        0.04       -5.98      9.34 o 
  -4  -7   8        0.65       -3.01      9.18 o 
  -3  -7   8       12.03       12.65      9.13 o 
  -2  -7   8       51.26       52.37      9.25 o 
  -1  -7   8       12.17       12.98      7.64 o 
   0  -7   8        9.28       14.07      8.10 o 
   1  -7   8        0.90        4.96      7.11 o 
   2  -7   8        0.00       10.28      7.60 o 
   3  -7   8       23.66       21.51      7.91 o 
   4  -7   8       18.04       14.17      7.36 o 
   5  -7   8        6.94       -0.02      7.58 o 
  -9  -6   8       14.57       19.96     12.98 o 
  -8  -6   8        2.69        8.45     10.80 o 
  -7  -6   8       16.03       23.88     10.43 o 
  -6  -6   8       70.37       68.63     10.34 o 
  -5  -6   8        8.23        9.33      9.89 o 
  -4  -6   8        3.78        0.17      8.86 o 
  -3  -6   8       20.60       12.59      9.49 o 
  -2  -6   8       10.23       14.27      9.58 o 
  -1  -6   8      101.01      102.87      7.65 o 
   0  -6   8       14.18       20.67      6.63 o 
   1  -6   8       19.90       29.00      7.15 o 
   2  -6   8        3.33        3.72      7.14 o 
   3  -6   8       44.85       38.59      6.47 o 
   4  -6   8       12.28       18.09      6.85 o 
   5  -6   8        0.47        0.71      7.41 o 
   6  -6   8        0.36       -1.44      7.03 o 
   7  -6   8        9.57       10.86      8.64 o 
  -9  -5   8       19.23       24.07     11.32 o 
  -8  -5   8        6.41        2.97     10.62 o 
  -7  -5   8        8.53       13.74     10.14 o 
  -6  -5   8       29.31       33.84     11.05 o 
  -5  -5   8      136.96      109.13      9.33 o 
  -4  -5   8       93.77      100.03     10.83 o 
  -3  -5   8        0.21       -3.27      8.29 o 
  -2  -5   8       13.40       16.42      9.03 o 
  -1  -5   8       50.31       51.66      7.63 o 
   0  -5   8       18.76       25.63      6.59 o 
   1  -5   8      104.01      104.67      8.74 o 
   2  -5   8       59.73       47.43      6.60 o 
   3  -5   8       72.53       65.75      6.18 o 
   4  -5   8       39.95       45.64      6.60 o 
   5  -5   8       27.55       27.36      7.07 o 
   6  -5   8       73.34       58.06      7.06 o 
   7  -5   8        3.14        0.44      7.24 o 
   8  -5   8        1.46        4.92      7.31 o 
 -10  -4   8       10.03       13.74     13.05 o 
  -9  -4   8       30.59       35.20     12.41 o 
  -8  -4   8       19.63       30.51     11.53 o 
  -7  -4   8       21.44       15.98     10.95 o 
  -6  -4   8       39.81       49.03     10.75 o 
  -5  -4   8       10.64       15.15      8.42 o 
  -4  -4   8      116.77      132.78      8.76 o 
  -3  -4   8      269.96      267.82     17.47 o 
  -2  -4   8      214.02      192.86      8.70 o 
  -1  -4   8      196.99      206.15      7.43 o 
   0  -4   8        0.70        1.86      6.34 o 
   1  -4   8      151.71      153.37      6.62 o 
   2  -4   8      379.88      332.34      8.17 o 
   3  -4   8       17.41       24.63      6.46 o 
   4  -4   8       90.24      116.22      6.51 o 
   5  -4   8      161.15      144.56      7.43 o 
   6  -4   8      321.60      279.25      8.03 o 
   7  -4   8       15.99       22.50      6.87 o 
   8  -4   8        0.64        2.53      7.13 o 
   9  -4   8       44.21       43.57      7.71 o 
 -10  -3   8       20.27       27.34     11.27 o 
  -9  -3   8       26.97       27.24     11.12 o 
  -8  -3   8       33.71       36.36     11.24 o 
  -7  -3   8       52.75       56.20     10.95 o 
  -6  -3   8       71.59       74.51      9.42 o 
  -5  -3   8       46.13       57.16      9.19 o 
  -4  -3   8       70.69       79.26      8.43 o 
  -3  -3   8      236.24      217.93     10.06 o 
  -2  -3   8      443.98      409.18      8.38 o 
  -1  -3   8      311.32      331.87      7.67 o 
   0  -3   8      358.42      384.15     11.60 o 
   1  -3   8      222.53      195.56      6.91 o 
   2  -3   8      264.06      249.55      7.56 o 
   3  -3   8        0.47        3.49      5.81 o 
   4  -3   8       32.64       40.79      6.00 o 
   5  -3   8      126.71      123.70      6.44 o 
   6  -3   8      200.23      182.75      6.83 o 
   7  -3   8      202.75      209.25      7.10 o 
   8  -3   8        5.14        7.40      6.77 o 
   9  -3   8       62.18       63.24      7.63 o 
  10  -3   8       21.32       24.14      8.00 o 
 -10  -2   8        8.07       10.29     10.06 o 
  -9  -2   8       66.35       64.58     10.02 o 
  -8  -2   8       19.66       16.52      8.86 o 
  -7  -2   8        7.19        6.87      7.75 o 
  -6  -2   8       44.90       41.68      7.41 o 
  -5  -2   8       36.16       45.27      8.33 o 
  -4  -2   8       78.11       74.40      7.59 o 
  -3  -2   8       97.20       92.83      7.46 o 
  -2  -2   8      322.29      310.90      7.56 o 
  -1  -2   8      698.43      709.28      8.47 o 
   0  -2   8      859.03      832.34      8.52 o 
   1  -2   8     1071.10     1042.16      8.71 o 
   2  -2   8      771.91      772.69      7.99 o 
   3  -2   8      213.29      217.64      7.79 o 
   4  -2   8      103.91       86.15      6.04 o 
   5  -2   8      404.19      395.02      7.88 o 
   6  -2   8       37.42       44.06      6.70 o 
   7  -2   8      157.88      178.84      6.73 o 
   8  -2   8      153.03      148.92      7.32 o 
   9  -2   8       75.63       63.94      7.00 o 
  10  -2   8       95.71       96.41      7.42 o 
  11  -2   8       14.48       21.52      8.06 o 
 -10  -1   8        4.52        9.29     10.38 o 
  -9  -1   8       34.29       32.89      9.17 o 
  -8  -1   8       88.80       73.91      8.34 o 
  -7  -1   8        9.34       11.34      7.97 o 
  -6  -1   8       59.87       62.59      7.77 o 
  -5  -1   8       92.66       88.29      7.28 o 
  -4  -1   8      109.72      113.80      6.75 o 
  -3  -1   8        7.87        8.51      6.44 o 
  -2  -1   8        0.32        1.78      6.36 o 
  -1  -1   8      458.06      465.99      7.46 o 
   0  -1   8      542.03      577.42      7.54 o 
   1  -1   8      460.99      483.95      7.12 o 
   2  -1   8      328.28      390.16      6.58 o 
   3  -1   8      486.17      454.56      7.18 o 
   4  -1   8      132.19      122.83      7.01 o 
   5  -1   8      152.35      171.84      6.15 o 
   6  -1   8      164.06      173.01      6.33 o 
   7  -1   8       26.25       30.34      6.05 o 
   8  -1   8       75.02       83.47      6.76 o 
   9  -1   8       49.46       50.86      6.63 o 
  10  -1   8       61.62       60.04      6.75 o 
  11  -1   8      104.64      108.14      7.99 o 
 -10   0   8        0.10        0.66      9.97 o 
  -9   0   8        6.63        6.24      8.74 o 
  -8   0   8        2.30        5.93      8.34 o 
  -7   0   8       41.15       41.35      7.54 o 
  -6   0   8        3.82        1.52      7.26 o 
  -5   0   8      153.16      152.58      7.29 o 
  -4   0   8       21.89       18.50      6.71 o 
  -3   0   8       59.25       61.57      5.96 o 
  -2   0   8       29.84       29.26      6.02 o 
  -1   0   8       20.66       21.09      6.73 o 
   0   0   8      139.19      139.12      5.97 o 
   1   0   8      295.48      287.17      6.47 o 
   2   0   8      729.22      742.29      7.97 o 
   3   0   8      707.73      722.80     10.52 o 
   4   0   8       58.96       65.42      5.53 o 
   5   0   8       45.98       44.88      6.25 o 
   6   0   8      506.74      486.89      6.97 o 
   7   0   8      108.18      109.91      5.89 o 
   8   0   8       14.04       16.38      6.33 o 
   9   0   8       35.77       36.22      6.37 o 
  10   0   8       44.79       48.98      7.06 o 
  11   0   8       15.57       13.32      7.04 o 
  12   0   8       88.78       99.26      8.48 o 
 -10   1   8        2.82        2.38     10.63 o 
  -9   1   8        0.02        2.61      8.79 o 
  -8   1   8        1.83        6.37      7.76 o 
  -7   1   8       89.41       77.18      7.69 o 
  -6   1   8       42.58       46.22      7.13 o 
  -5   1   8       22.36       16.96      6.44 o 
  -4   1   8       48.73       44.23      6.25 o 
  -3   1   8        0.40        2.98      5.95 o 
  -2   1   8       55.74       59.78      6.13 o 
  -1   1   8       27.93       19.09      5.58 o 
   0   1   8       41.49       48.05      5.64 o 
   1   1   8       89.17       74.69      5.43 o 
   2   1   8       62.47       54.40      5.27 o 
   3   1   8       11.02        2.62      5.14 o 
   4   1   8      340.19      364.28      6.41 o 
   5   1   8       11.28       11.70      5.45 o 
   6   1   8      295.97      265.59      7.32 o 
   7   1   8      106.21      108.44      5.94 o 
   8   1   8        0.33        0.47      5.86 o 
   9   1   8      122.19      118.59      6.45 o 
  10   1   8       94.65       90.37      6.37 o 
  11   1   8       20.41       18.35      7.52 o 
  12   1   8       12.32       11.75      7.55 o 
  13   1   8       61.19       66.04      8.68 o 
 -10   2   8       14.52        9.89     11.43 o 
  -9   2   8       25.29       24.63      8.81 o 
  -8   2   8       58.89       51.30      8.59 o 
  -7   2   8      141.86      145.44      7.65 o 
  -6   2   8      206.98      202.02      7.76 o 
  -5   2   8       44.68       41.14      6.56 o 
  -4   2   8       18.32       17.40      6.20 o 
  -3   2   8        0.18       -0.67      5.64 o 
  -2   2   8       10.52       15.34      5.64 o 
  -1   2   8        1.66        3.59      5.80 o 
   0   2   8        1.05        0.84      5.13 o 
   1   2   8        0.03        0.99      5.48 o 
   2   2   8      613.24      548.59     11.86 o 
   3   2   8     1128.92     1017.06      8.46 o 
   4   2   8      625.93      643.68      7.58 o 
   5   2   8      216.94      179.03      5.84 o 
   6   2   8       13.14       15.22      5.11 o 
   7   2   8       23.57       23.21      5.60 o 
   8   2   8       65.25       61.66      6.98 o 
   9   2   8       14.31       16.38      6.55 o 
  10   2   8       56.92       46.55      6.65 o 
  11   2   8       17.41       15.54      6.59 o 
  12   2   8       22.68       33.89      7.39 o 
  13   2   8       30.05       38.39      8.09 o 
  -9   3   8       21.85       21.82      9.67 o 
  -8   3   8      116.84      115.61      8.34 o 
  -7   3   8      120.18      127.95      8.21 o 
  -6   3   8      199.57      211.68      7.80 o 
  -5   3   8      572.56      582.90     12.26 o 
  -4   3   8      148.98      135.68      7.04 o 
  -3   3   8       17.76       24.99      6.10 o 
  -2   3   8      126.37      136.18      6.61 o 
  -1   3   8       51.82       54.62      5.91 o 
   0   3   8        2.74        9.25      5.42 o 
   1   3   8        1.48        1.00      5.43 o 
   2   3   8      103.80      112.93      5.81 o 
   3   3   8       41.55       57.92      6.42 o 
   4   3   8      660.12      612.42     10.03 o 
   5   3   8       14.58       23.15      5.12 o 
   6   3   8      124.52      138.15      5.91 o 
   7   3   8       28.00       24.00      5.34 o 
   8   3   8       14.62       25.70      5.40 o 
   9   3   8        0.13        0.38      5.62 o 
  10   3   8       11.29       22.22      7.79 o 
  11   3   8        0.18        6.02      8.04 o 
  12   3   8       63.40       75.59      8.98 o 
  13   3   8       27.38       22.63      9.72 o 
  -9   4   8       76.89       70.17      9.13 o 
  -8   4   8       20.33       20.78      8.46 o 
  -7   4   8      290.96      303.07      8.49 o 
  -6   4   8       78.37       77.12      6.95 o 
  -5   4   8       59.42       51.51      6.76 o 
  -4   4   8      980.17     1025.21      8.54 o 
  -3   4   8      296.62      300.58      6.46 o 
  -2   4   8      234.74      220.70      6.10 o 
  -1   4   8      233.27      193.54      5.97 o 
   0   4   8       29.01       28.82      5.90 o 
   1   4   8      261.04      262.98      6.23 o 
   2   4   8      185.10      199.77      5.71 o 
   3   4   8        0.26       -2.82      5.21 o 
   4   4   8       86.55       77.90      6.46 o 
   5   4   8       39.41       55.25      5.15 o 
   6   4   8      430.12      513.95      9.36 o 
   7   4   8      130.89      126.94      6.03 o 
   8   4   8        5.02       10.83      5.30 o 
   9   4   8        0.20       -3.41      6.04 o 
  10   4   8        6.85       15.63      6.40 o 
  11   4   8       81.95       71.78      6.82 o 
  12   4   8       18.24       33.51      8.00 o 
  13   4   8       41.19       26.12      8.50 o 
  14   4   8        0.30       -2.79      8.31 o 
  -9   5   8       85.02       80.47      9.40 o 
  -8   5   8       39.27       40.48      9.33 o 
  -7   5   8      115.88      120.06      9.51 o 
  -6   5   8      382.08      393.39      7.82 o 
  -5   5   8        0.91       -0.29      6.83 o 
  -4   5   8       48.53       49.55      6.03 o 
  -3   5   8      683.52      716.17      7.69 o 
  -2   5   8      204.44      193.60      6.36 o 
  -1   5   8      369.34      378.04      6.32 o 
   0   5   8      125.46      109.80      5.42 o 
   1   5   8       76.92       79.48      5.26 o 
   2   5   8      695.34      669.73      6.99 o 
   3   5   8      323.98      318.80      6.40 o 
   4   5   8        7.32        2.90      5.21 o 
   5   5   8      346.77      341.82     10.09 o 
   6   5   8      869.93      951.36     13.44 o 
   7   5   8      402.15      381.84      8.36 o 
   8   5   8       29.45       50.68      5.62 o 
   9   5   8       77.98       90.79      6.03 o 
  10   5   8       23.74       33.98      6.16 o 
  11   5   8       73.61       54.12      7.10 o 
  12   5   8       24.20       12.36      7.41 o 
  13   5   8       19.76       14.48      7.91 o 
  14   5   8        0.09       -1.78      8.53 o 
  -8   6   8       52.80       57.66      8.93 o 
  -7   6   8       76.36       89.01      8.93 o 
  -6   6   8      165.51      170.02      8.77 o 
  -5   6   8       71.36       51.99      6.74 o 
  -4   6   8       58.73       69.67      6.53 o 
  -3   6   8      160.48      160.42      6.76 o 
  -2   6   8      140.80      136.75      6.01 o 
  -1   6   8      165.77      150.27      6.21 o 
   0   6   8      444.00      468.74      6.44 o 
   1   6   8      484.36      480.29      8.12 o 
   2   6   8      120.44      131.73      5.84 o 
   3   6   8      163.70      160.10      5.49 o 
   4   6   8      165.75      153.78      5.50 o 
   5   6   8      286.81      256.57      5.82 o 
   6   6   8      387.77      458.28      9.23 o 
   7   6   8      465.29      440.76      6.41 o 
   8   6   8        4.38        3.16      5.64 o 
   9   6   8        2.34        3.18      5.69 o 
  10   6   8       42.10       61.31      6.19 o 
  11   6   8        0.68        6.27      6.71 o 
  12   6   8       37.46       34.72      7.85 o 
  13   6   8        1.18        9.07      7.79 o 
  14   6   8       16.95       21.47      8.16 o 
  -7   7   8       24.60       31.76      8.06 o 
  -6   7   8       69.63       71.26      7.72 o 
  -5   7   8      102.30       98.17      7.86 o 
  -4   7   8       53.43       50.18      7.01 o 
  -3   7   8       14.36       21.19      6.71 o 
  -2   7   8        2.78       -1.92      6.11 o 
  -1   7   8      184.14      169.50      5.87 o 
   0   7   8      107.02       96.13      5.72 o 
   1   7   8      419.43      445.05      7.72 o 
   2   7   8      483.00      450.72      6.25 o 
   3   7   8      129.31      124.09      5.84 o 
   4   7   8      494.45      446.39      6.45 o 
   5   7   8     1143.59     1135.29      7.91 o 
   6   7   8      835.11      859.18     10.78 o 
   7   7   8      285.91      300.38      6.62 o 
   8   7   8      509.77      422.95     10.56 o 
   9   7   8      159.23      177.26      6.75 o 
  10   7   8      236.12      273.29      7.41 o 
  11   7   8       56.17       44.86      6.82 o 
  12   7   8        2.44        8.83      6.97 o 
  13   7   8        4.71       11.93      7.76 o 
  14   7   8       46.84       57.16      9.13 o 
  -7   8   8       56.49       66.40      8.48 o 
  -6   8   8       30.84       25.89      7.96 o 
  -5   8   8       90.58       76.20      7.34 o 
  -4   8   8      169.99      179.81      7.59 o 
  -3   8   8      117.20      130.86      7.25 o 
  -2   8   8        7.29        7.58      6.29 o 
  -1   8   8       35.63       30.41      6.24 o 
   0   8   8      219.69      230.98      6.57 o 
   1   8   8      100.08       98.80      6.08 o 
   2   8   8      268.97      242.18      5.87 o 
   3   8   8        9.80        4.07      5.48 o 
   4   8   8      321.85      318.20      6.02 o 
   5   8   8      335.00      311.66      6.06 o 
   6   8   8      308.59      333.01      6.28 o 
   7   8   8      279.22      286.71      6.16 o 
   8   8   8      211.49      177.13      6.54 o 
   9   8   8      175.78      182.96      6.41 o 
  10   8   8      137.35      146.21      6.45 o 
  11   8   8      185.74      174.86      6.90 o 
  12   8   8      113.58      104.84      7.31 o 
  13   8   8        8.47       11.84      7.52 o 
  14   8   8       19.54       21.80      8.00 o 
  -6   9   8        0.04        2.09      8.19 o 
  -5   9   8       42.49       34.24      7.53 o 
  -4   9   8       31.36       23.59      7.53 o 
  -3   9   8       97.78      101.06      7.08 o 
  -2   9   8       38.09       38.10      6.06 o 
  -1   9   8        0.24       -4.71      7.57 o 
   0   9   8      165.04      164.01      6.09 o 
   1   9   8      109.54      103.43      5.77 o 
   2   9   8      158.56      139.88      6.04 o 
   3   9   8      374.74      349.11      7.18 o 
   4   9   8      292.15      304.87      7.49 o 
   5   9   8      359.61      338.51      8.14 o 
   6   9   8      279.84      286.66      6.22 o 
   7   9   8      384.83      428.91      6.82 o 
   8   9   8      120.25      103.60      7.69 o 
   9   9   8      121.89      126.77      6.10 o 
  10   9   8      137.09      141.46      6.99 o 
  11   9   8       87.73       74.22      6.67 o 
  12   9   8       91.47       99.52      7.91 o 
  13   9   8      103.19      128.84      7.89 o 
  14   9   8       20.48       14.38      8.12 o 
  -5  10   8        0.12        1.59      7.93 o 
  -4  10   8       24.94       22.94      7.97 o 
  -3  10   8       21.10       26.11      6.82 o 
  -2  10   8        0.07        0.21      7.26 o 
  -1  10   8        1.83        2.21      6.56 o 
   0  10   8       80.05       77.01      6.05 o 
   1  10   8       75.13       75.54      6.71 o 
   2  10   8        3.17        7.91      6.87 o 
   3  10   8       10.12       12.42      6.26 o 
   4  10   8      284.31      260.14      6.31 o 
   5  10   8      315.77      278.11      6.34 o 
   6  10   8      212.28      209.03      6.22 o 
   7  10   8      481.99      468.14      6.88 o 
   8  10   8       38.89       31.45      6.19 o 
   9  10   8       29.51       30.56      6.28 o 
  10  10   8      149.48      143.28      7.50 o 
  11  10   8       80.32       69.90      8.00 o 
  12  10   8       51.71       49.68      7.51 o 
  13  10   8       50.24       59.33      7.91 o 
  14  10   8       43.97       41.87      8.41 o 
  -4  11   8        0.36        0.46      8.39 o 
  -3  11   8        0.99       -0.90      7.58 o 
  -2  11   8        1.49       -1.24      6.87 o 
  -1  11   8        0.08       -5.54      7.07 o 
   0  11   8       32.69       29.01      6.53 o 
   1  11   8        7.84        9.86      6.04 o 
   2  11   8       37.60       32.53      6.27 o 
   3  11   8       55.66       52.68      6.05 o 
   4  11   8       44.48       52.22      5.99 o 
   5  11   8       63.88       57.64      6.90 o 
   6  11   8      160.41      175.52      8.09 o 
   7  11   8      166.89      157.20      7.34 o 
   8  11   8      109.29       97.82      6.97 o 
   9  11   8        3.48        0.50      7.78 o 
  10  11   8       21.96       36.62      7.02 o 
  11  11   8       11.91        6.65      7.23 o 
  12  11   8       11.34        5.54      7.56 o 
  13  11   8       19.84       25.41      7.41 o 
  -2  12   8       36.72       39.69      7.56 o 
  -1  12   8        0.09       -0.33      6.81 o 
   0  12   8        1.16       10.07      7.17 o 
   1  12   8        1.28       -0.28      7.01 o 
   2  12   8        0.39        3.35      6.85 o 
   3  12   8       44.83       48.84      6.60 o 
   4  12   8       11.83       10.82      6.18 o 
   5  12   8        7.70        4.94      6.14 o 
   6  12   8       11.92       16.50      6.23 o 
   7  12   8       13.55        4.95      6.28 o 
   8  12   8      151.44      142.07      6.70 o 
   9  12   8       24.55       42.23      7.21 o 
  10  12   8        0.48        1.60      6.86 o 
  11  12   8        0.28        0.00      7.47 o 
  12  12   8        0.14        1.43      7.56 o 
  13  12   8        2.44        1.89      8.68 o 
  -1  13   8       47.23       63.67      7.73 o 
   0  13   8        8.00        7.50      7.34 o 
   1  13   8       23.51       25.76      7.17 o 
   2  13   8       12.25       11.85      7.00 o 
   3  13   8        0.49        7.87      6.90 o 
   4  13   8        2.16       -3.46      6.90 o 
   5  13   8        5.96        6.35      6.54 o 
   6  13   8       14.85       13.16      6.62 o 
   7  13   8       30.48       41.21      6.72 o 
   8  13   8        1.36        2.44      7.31 o 
   9  13   8        4.88        5.56      6.75 o 
  10  13   8        4.27        3.73      7.29 o 
  11  13   8        0.24        7.78      8.33 o 
  12  13   8        2.85        7.79      7.84 o 
   1  14   8        4.65       -3.10      7.38 o 
   2  14   8       33.49       32.18      7.55 o 
   3  14   8       25.30       33.61      8.13 o 
   4  14   8        3.97        7.67      7.30 o 
   5  14   8        2.51       -0.08      7.65 o 
   6  14   8       30.49       30.88      7.41 o 
   7  14   8       18.25       26.58      7.29 o 
   8  14   8       11.18        6.87      7.70 o 
   9  14   8        8.06        1.63      7.92 o 
  10  14   8       35.26       54.50      9.18 o 
   5  15   8       19.05       16.00      7.81 o 
   6  15   8       18.33       20.89      7.55 o 
   7  15   8        0.27        1.69      7.87 o 
  -4  -8   9        1.20      -10.28     10.59 o 
  -3  -8   9       17.37       18.21     10.47 o 
  -2  -8   9       13.48       12.36     10.49 o 
  -1  -8   9        3.61       -1.62      9.20 o 
   0  -8   9       12.97       12.34      8.76 o 
   1  -8   9       12.25       13.71     11.03 o 
  -6  -7   9        1.52        6.28     10.33 o 
  -5  -7   9        0.02        9.99     11.06 o 
  -4  -7   9       20.27       27.67      9.94 o 
  -3  -7   9        1.78       -1.76      9.56 o 
  -2  -7   9       13.60       22.73      9.75 o 
  -1  -7   9        0.24       -4.71      8.60 o 
   0  -7   9        2.27       -0.40      7.96 o 
   1  -7   9        7.46        6.31      8.52 o 
   2  -7   9        7.83       13.13      7.90 o 
   3  -7   9       17.25       11.81      7.98 o 
   4  -7   9       21.19       22.15      7.88 o 
  -7  -6   9        0.31        2.79     11.18 o 
  -6  -6   9       14.75       11.13     10.86 o 
  -5  -6   9        1.16       -0.25      9.62 o 
  -4  -6   9        0.23       -0.67      9.38 o 
  -3  -6   9        8.32        7.59      9.11 o 
  -2  -6   9        9.09       12.36      9.09 o 
  -1  -6   9        1.39        3.95      8.02 o 
   0  -6   9        0.02        0.77      7.37 o 
   1  -6   9        0.03        7.13      7.24 o 
   2  -6   9        4.93        9.17      7.26 o 
   3  -6   9        5.33        5.70      7.01 o 
   4  -6   9        2.65        7.05      7.53 o 
   5  -6   9       22.64       20.35      7.58 o 
  -8  -5   9       28.65       33.58     10.47 o 
  -7  -5   9        0.46        1.14     10.84 o 
  -6  -5   9        2.86        0.70      9.35 o 
  -5  -5   9       50.09       59.69      9.36 o 
  -4  -5   9        0.17       -5.62      9.82 o 
  -3  -5   9        3.18        8.12      8.61 o 
  -2  -5   9        3.26       10.11      8.76 o 
  -1  -5   9        6.49        8.45      7.43 o 
   0  -5   9        8.30       16.79      7.04 o 
   1  -5   9        7.15        9.70      6.69 o 
   2  -5   9        0.87        2.68      9.07 o 
   3  -5   9        0.02        7.99      6.87 o 
   4  -5   9        0.38        3.45      7.08 o 
   5  -5   9       16.22       11.88      7.11 o 
   6  -5   9        1.79        2.64      7.28 o 
   7  -5   9        4.83        2.61      7.68 o 
  -9  -4   9       31.04       33.44     13.12 o 
  -8  -4   9       53.04       58.81     12.48 o 
  -7  -4   9       45.17       45.82      9.74 o 
  -6  -4   9        2.54       -1.62      9.00 o 
  -5  -4   9        9.34        6.94     10.95 o 
  -4  -4   9       92.44       93.78      9.84 o 
  -3  -4   9       41.09       45.20     12.85 o 
  -2  -4   9        2.42        6.37      7.72 o 
  -1  -4   9        0.37        5.88      7.42 o 
   0  -4   9        0.14        3.45      6.76 o 
   1  -4   9       28.35       23.04      6.48 o 
   2  -4   9       75.58       78.36      6.76 o 
   3  -4   9        7.96       13.75      6.40 o 
   4  -4   9       21.52       26.12      6.48 o 
   5  -4   9        6.19        0.57      6.33 o 
   6  -4   9        0.78        5.94      6.49 o 
   7  -4   9       15.61       26.68      7.49 o 
   8  -4   9        6.23        9.97      7.98 o 
  -9  -3   9       18.69       20.37     12.72 o 
  -8  -3   9       31.85       40.27     10.80 o 
  -7  -3   9       40.04       35.66      9.82 o 
  -6  -3   9       30.97       39.00     11.00 o 
  -5  -3   9       19.15       31.02      8.64 o 
  -4  -3   9       73.21       77.33      9.48 o 
  -3  -3   9       46.37       42.23      8.53 o 
  -2  -3   9        0.23        2.98      7.61 o 
  -1  -3   9       23.70       32.11      6.88 o 
   0  -3   9       29.42       34.88      7.09 o 
   1  -3   9       13.80       18.28      6.59 o 
   2  -3   9      101.84      111.00      6.97 o 
   3  -3   9       71.02      100.99      7.14 o 
   4  -3   9       11.77        7.13      6.16 o 
   5  -3   9       67.03       53.07      6.19 o 
   6  -3   9       78.33       74.26      6.47 o 
   7  -3   9       57.56       77.49      7.33 o 
   8  -3   9        0.37        0.67      7.06 o 
   9  -3   9        1.72        9.90      7.50 o 
  -9  -2   9       48.19       43.82     10.23 o 
  -8  -2   9       44.62       42.93     10.01 o 
  -7  -2   9        1.73        0.23      9.51 o 
  -6  -2   9       54.95       58.90      9.07 o 
  -5  -2   9       85.74       88.46      7.96 o 
  -4  -2   9      153.68      150.46      9.07 o 
  -3  -2   9      245.15      238.58      8.84 o 
  -2  -2   9       72.59       75.35      7.07 o 
  -1  -2   9       80.53       91.89      6.80 o 
   0  -2   9      220.27      208.92      6.96 o 
   1  -2   9       35.78       30.33      6.27 o 
   2  -2   9       53.36       62.74      6.28 o 
   3  -2   9      152.44      159.03      6.44 o 
   4  -2   9       64.17       47.11      7.77 o 
   5  -2   9      183.38      166.03      6.59 o 
   6  -2   9       44.99       50.64      6.43 o 
   7  -2   9      105.53      109.44      7.19 o 
   8  -2   9      117.61      104.79      7.39 o 
   9  -2   9       15.86        4.38      7.15 o 
  10  -2   9        8.93       11.97      7.93 o 
  -9  -1   9       24.09       24.94      9.73 o 
  -8  -1   9      191.30      179.60      9.86 o 
  -7  -1   9       14.01       13.61      8.01 o 
  -6  -1   9        5.12        4.98      7.29 o 
  -5  -1   9       79.89       95.26      8.09 o 
  -4  -1   9       47.62       44.57      6.82 o 
  -3  -1   9      150.08      158.74      7.76 o 
  -2  -1   9      149.66      155.06      6.94 o 
  -1  -1   9      233.88      254.14      7.19 o 
   0  -1   9      388.39      373.54      8.05 o 
   1  -1   9      321.39      322.49      6.71 o 
   2  -1   9       82.34       84.28      6.13 o 
   3  -1   9      246.29      255.98      6.56 o 
   4  -1   9      298.10      279.33      7.30 o 
   5  -1   9      414.49      428.90      9.67 o 
   6  -1   9      184.02      217.96      6.70 o 
   7  -1   9       95.00       76.89      6.51 o 
   8  -1   9      244.14      213.13      6.84 o 
   9  -1   9      127.11      127.56      7.18 o 
  10  -1   9       44.94       59.40      7.62 o 
  11  -1   9       25.27       21.76      7.63 o 
  -9   0   9       19.52       23.66      9.01 o 
  -8   0   9      138.88      131.98      9.61 o 
  -7   0   9      200.52      217.88      8.84 o 
  -6   0   9        6.45        3.93      7.63 o 
  -5   0   9       58.27       57.22      7.53 o 
  -4   0   9      128.05      131.09      6.81 o 
  -3   0   9      268.49      286.49      7.59 o 
  -2   0   9       98.24      110.46      6.30 o 
  -1   0   9       33.37       29.14      6.25 o 
   0   0   9      662.04      689.94      8.04 o 
   1   0   9      713.51      704.33      8.09 o 
   2   0   9      386.74      417.59      6.65 o 
   3   0   9      147.18      136.61      6.62 o 
   4   0   9      123.32      128.72      6.66 o 
   5   0   9      282.02      320.27      6.72 o 
   6   0   9      152.34      158.39      7.52 o 
   7   0   9      206.96      170.98      6.61 o 
   8   0   9      221.82      226.40      6.95 o 
   9   0   9       60.05       71.35      7.03 o 
  10   0   9       60.02       63.38      7.72 o 
  11   0   9       65.38       65.38      7.80 o 
  12   0   9       48.01       58.30      7.89 o 
  -9   1   9       26.58       25.89      8.99 o 
  -8   1   9       39.27       46.73      8.58 o 
  -7   1   9      171.17      169.25      8.62 o 
  -6   1   9        1.25        0.94      7.93 o 
  -5   1   9        5.20        6.80      7.36 o 
  -4   1   9      151.08      147.26      7.03 o 
  -3   1   9       14.92       16.02      6.32 o 
  -2   1   9      227.65      242.40      6.53 o 
  -1   1   9       80.07       78.55      6.00 o 
   0   1   9      276.67      269.73      7.61 o 
   1   1   9      474.60      489.76      7.58 o 
   2   1   9      383.42      429.63      6.79 o 
   3   1   9     1935.96     1960.83     23.90 o 
   4   1   9      917.44      889.83      8.11 o 
   5   1   9       47.77       58.32      6.10 o 
   6   1   9      300.03      295.47      6.36 o 
   7   1   9      317.01      280.70      6.45 o 
   8   1   9      354.41      374.96      8.50 o 
   9   1   9       83.71       99.64      6.65 o 
  10   1   9       58.81       51.45      6.52 o 
  11   1   9       59.00       54.28      7.51 o 
  12   1   9       38.48       32.63      7.59 o 
  -9   2   9        3.09        5.12      9.62 o 
  -8   2   9        0.70       -1.65      8.61 o 
  -7   2   9        9.91       12.20      7.37 o 
  -6   2   9       72.12       63.80      7.66 o 
  -5   2   9       38.35       33.89      6.81 o 
  -4   2   9       64.93       78.71      6.40 o 
  -3   2   9        0.56        0.96      6.28 o 
  -2   2   9       31.83       30.45      5.56 o 
  -1   2   9      206.59      186.05      6.29 o 
   0   2   9      100.20       89.82      6.12 o 
   1   2   9        0.37       -0.43      5.82 o 
   2   2   9       67.49       90.68      5.85 o 
   3   2   9      523.24      518.71      7.09 o 
   4   2   9     1157.84     1098.18     14.63 o 
   5   2   9      256.26      275.63      6.63 o 
   6   2   9      122.17      126.04      5.79 o 
   7   2   9      258.00      252.35      7.03 o 
   8   2   9      101.83      103.70      6.51 o 
   9   2   9       61.77       61.39      7.53 o 
  10   2   9       80.33       79.73      7.92 o 
  11   2   9       27.35       22.64      8.74 o 
  12   2   9       14.84       21.12      9.24 o 
  13   2   9       38.51       36.73      9.95 o 
  -9   3   9        1.72        4.92      9.86 o 
  -8   3   9       11.55       12.01      9.02 o 
  -7   3   9       33.07       43.99      8.24 o 
  -6   3   9       22.78       17.64      7.16 o 
  -5   3   9        1.88        2.12      6.44 o 
  -4   3   9       56.28       50.04      6.34 o 
  -3   3   9       10.24       10.54      5.70 o 
  -2   3   9       43.56       43.38      5.89 o 
  -1   3   9      153.39      177.16      6.27 o 
   0   3   9        5.56       17.51      5.36 o 
   1   3   9       21.24       14.95      5.28 o 
   2   3   9        8.29        5.35      5.37 o 
   3   3   9      630.30      633.95      8.63 o 
   4   3   9       60.33       43.24      5.86 o 
   5   3   9       50.34       55.87      5.44 o 
   6   3   9      335.28      388.49      6.41 o 
   7   3   9      268.77      275.41      6.72 o 
   8   3   9       99.62       94.82      6.10 o 
   9   3   9       30.51       24.96      5.89 o 
  10   3   9       19.83       20.97      6.68 o 
  11   3   9       28.45       33.77      6.51 o 
  12   3   9        1.23       -1.22      8.93 o 
  13   3   9       41.12       33.58     10.03 o 
  -8   4   9        1.96       -0.08      8.06 o 
  -7   4   9       40.42       41.45      7.90 o 
  -6   4   9        7.71        9.58      7.22 o 
  -5   4   9      213.42      221.36      7.56 o 
  -4   4   9      357.52      346.59      7.14 o 
  -3   4   9        0.06        1.22      5.85 o 
  -2   4   9        2.05        3.72      5.90 o 
  -1   4   9      275.34      266.66      6.25 o 
   0   4   9        1.88        4.08      5.40 o 
   1   4   9      118.82      135.30      5.51 o 
   2   4   9        5.81        3.61      5.56 o 
   3   4   9        2.35        6.56      5.11 o 
   4   4   9       23.23       16.47      6.02 o 
   5   4   9        0.29        3.41      5.11 o 
   6   4   9       40.32       55.25      5.43 o 
   7   4   9       66.15       75.26      5.79 o 
   8   4   9       36.95       26.92      5.82 o 
   9   4   9       80.01       62.82      5.91 o 
  10   4   9       13.27       13.92      6.26 o 
  11   4   9        0.14       -0.64      6.91 o 
  12   4   9        3.86        5.38      7.74 o 
  13   4   9       19.33       15.47      8.22 o 
  -8   5   9       41.25       48.14      8.52 o 
  -7   5   9        4.16        3.37      8.30 o 
  -6   5   9      149.15      136.93      7.41 o 
  -5   5   9       43.99       35.69      7.61 o 
  -4   5   9      357.54      388.81      7.56 o 
  -3   5   9      545.29      505.72      7.88 o 
  -2   5   9      138.08      130.78      6.38 o 
  -1   5   9       14.41       16.11      5.38 o 
   0   5   9       29.55       23.84      5.79 o 
   1   5   9       21.57       18.52      5.48 o 
   2   5   9      108.82       98.85      5.64 o 
   3   5   9       25.43       20.89      5.17 o 
   4   5   9      161.02      178.22      5.82 o 
   5   5   9      167.81      200.72     10.21 o 
   6   5   9       48.85       47.28      5.64 o 
   7   5   9       21.42       11.79      5.65 o 
   8   5   9        1.39        5.45      6.02 o 
   9   5   9        0.03        4.17      5.88 o 
  10   5   9        8.51       19.56      6.25 o 
  11   5   9        0.16       -0.44      6.83 o 
  12   5   9       19.94       33.39      7.26 o 
  13   5   9        0.30        0.01      7.77 o 
  14   5   9       75.35       81.30      8.46 o 
  -7   6   9       22.96       19.43      7.70 o 
  -6   6   9      104.51      101.05      8.65 o 
  -5   6   9      315.26      341.19      7.75 o 
  -4   6   9      134.56      138.65      7.32 o 
  -3   6   9      262.75      258.53      7.05 o 
  -2   6   9      288.72      260.79      6.88 o 
  -1   6   9      270.82      288.92      6.27 o 
   0   6   9      181.09      188.83      6.42 o 
   1   6   9       20.53       25.23      5.34 o 
   2   6   9       30.49       50.03      5.50 o 
   3   6   9       13.74       20.84      5.21 o 
   4   6   9        6.08       13.60      5.45 o 
   5   6   9      107.10      119.13      6.07 o 
   6   6   9       33.65       21.30      5.34 o 
   7   6   9      199.88      152.42      5.80 o 
   8   6   9       64.94       82.51      6.66 o 
   9   6   9       30.74       48.37      6.06 o 
  10   6   9        4.33        0.41      6.22 o 
  11   6   9        2.07       -0.60      6.50 o 
  12   6   9       42.87       62.54      6.98 o 
  13   6   9       28.29       26.74      7.65 o 
  14   6   9       20.32       33.17      8.23 o 
  -7   7   9       27.56       27.08      8.28 o 
  -6   7   9       83.59       76.37      8.27 o 
  -5   7   9      189.35      204.63      8.51 o 
  -4   7   9      109.39      126.83      7.12 o 
  -3   7   9      313.88      289.57      7.41 o 
  -2   7   9      189.70      183.60      6.78 o 
  -1   7   9      262.12      268.36      6.82 o 
   0   7   9      489.27      491.79      6.74 o 
   1   7   9      538.28      523.29      6.93 o 
   2   7   9      388.48      406.91      6.39 o 
   3   7   9        3.33        0.23      5.27 o 
   4   7   9       13.29       16.98      5.28 o 
   5   7   9      274.26      277.29      5.98 o 
   6   7   9        0.30        1.34      5.42 o 
   7   7   9        0.81        9.15      5.68 o 
   8   7   9      352.58      423.90      9.09 o 
   9   7   9      111.47      137.95      6.41 o 
  10   7   9       26.77        8.65      6.07 o 
  11   7   9        0.53        3.13      6.76 o 
  12   7   9        4.42       16.29      7.22 o 
  13   7   9       52.59       48.39      7.72 o 
  14   7   9       19.43        7.17      7.77 o 
  -6   8   9       48.50       48.32      8.17 o 
  -5   8   9      128.06      147.95      8.17 o 
  -4   8   9       71.16       78.30      8.05 o 
  -3   8   9      118.83      116.45      6.40 o 
  -2   8   9       79.69       83.37      6.76 o 
  -1   8   9        3.13        7.27      5.82 o 
   0   8   9      216.26      202.99      6.19 o 
   1   8   9      252.70      230.13      6.35 o 
   2   8   9      402.12      389.58      7.19 o 
   3   8   9      230.08      219.93      6.44 o 
   4   8   9       89.73       89.10      5.50 o 
   5   8   9      347.59      350.79      6.17 o 
   6   8   9      178.57      149.50      6.08 o 
   7   8   9        1.80        1.71      6.91 o 
   8   8   9      123.86      146.54      6.23 o 
   9   8   9      227.19      232.93      6.70 o 
  10   8   9       54.86       32.97      6.45 o 
  11   8   9       75.13       80.68      6.76 o 
  12   8   9       46.14       67.41      7.43 o 
  13   8   9        0.87        2.62      8.02 o 
  14   8   9       27.07       23.24      8.19 o 
  -5   9   9       80.13       86.81      8.04 o 
  -4   9   9       78.46       85.46      7.59 o 
  -3   9   9      177.02      148.48      7.76 o 
  -2   9   9      312.47      300.23      8.40 o 
  -1   9   9       50.69       40.21      6.13 o 
   0   9   9        1.43        2.53      6.07 o 
   1   9   9      187.74      177.37      6.40 o 
   2   9   9      247.56      260.04      6.79 o 
   3   9   9      256.50      272.24      6.26 o 
   4   9   9       69.34       65.59      5.74 o 
   5   9   9      264.25      269.67      6.49 o 
   6   9   9      180.26      180.74      6.05 o 
   7   9   9       60.44       67.84      5.86 o 
   8   9   9      125.99      136.74      7.14 o 
   9   9   9       59.95       55.56      6.07 o 
  10   9   9       18.08       10.81      6.37 o 
  11   9   9       14.74       21.97      6.70 o 
  12   9   9      112.13      132.79      7.26 o 
  13   9   9       72.77       54.17      7.56 o 
  14   9   9        0.16        3.58      9.24 o 
  -4  10   9       72.81       73.10      7.61 o 
  -3  10   9       28.10       32.04      7.44 o 
  -2  10   9      245.51      227.78      7.33 o 
  -1  10   9       57.02       61.85      7.81 o 
   0  10   9       47.31       50.93      6.98 o 
   1  10   9       70.02       53.53      6.08 o 
   2  10   9        0.59       -1.66      5.83 o 
   3  10   9       85.48       80.85      5.98 o 
   4  10   9      533.45      514.13      6.97 o 
   5  10   9      236.89      230.84      6.33 o 
   6  10   9      108.74      100.40      6.31 o 
   7  10   9      200.68      183.89      6.39 o 
   8  10   9      386.75      392.86      7.80 o 
   9  10   9      241.36      220.30      7.49 o 
  10  10   9       57.44       57.43      6.45 o 
  11  10   9       44.17       62.44      7.67 o 
  12  10   9       42.96       40.71      8.03 o 
  13  10   9      143.36      122.15      8.62 o 
  -3  11   9       33.06       29.33      7.53 o 
  -2  11   9       25.86       23.73      7.23 o 
  -1  11   9       79.95       82.66      6.76 o 
   0  11   9       22.28       20.89      6.95 o 
   1  11   9       17.20       19.67      7.12 o 
   2  11   9        4.54        5.52      6.92 o 
   3  11   9       16.05       15.12      7.94 o 
   4  11   9       42.30       43.02      6.45 o 
   5  11   9      247.89      260.50      6.92 o 
   6  11   9       19.48       18.45      6.38 o 
   7  11   9       43.95       42.32      6.47 o 
   8  11   9      311.89      311.72      6.89 o 
   9  11   9      176.62      175.21      7.75 o 
  10  11   9       56.97       51.75      7.63 o 
  11  11   9       79.11       80.62      7.95 o 
  12  11   9       87.96       84.46      7.24 o 
  13  11   9      121.42      111.29      7.97 o 
  -2  12   9        1.59        2.95      7.33 o 
  -1  12   9       18.99       22.80      7.02 o 
   0  12   9       23.17       19.76      6.79 o 
   1  12   9       24.11       27.81      7.19 o 
   2  12   9        7.84       14.16      6.39 o 
   3  12   9      112.97      110.60      6.60 o 
   4  12   9       82.84       91.16      6.52 o 
   5  12   9        0.15       -0.87      6.93 o 
   6  12   9       33.01       28.62      6.61 o 
   7  12   9       23.91       24.26      6.67 o 
   8  12   9      158.64      172.08      7.14 o 
   9  12   9      136.57      124.45      7.09 o 
  10  12   9        1.23       -2.70      6.65 o 
  11  12   9       34.58       38.70      7.28 o 
  12  12   9       89.05       93.67      7.84 o 
   0  13   9        0.56        0.69      8.89 o 
   1  13   9        5.56        3.81      7.29 o 
   2  13   9        0.85        6.62      7.31 o 
   3  13   9       19.92       19.74      6.76 o 
   4  13   9       94.46       90.64      6.86 o 
   5  13   9       29.53       23.51      7.38 o 
   6  13   9       22.07       14.03      6.71 o 
   7  13   9       33.76       33.74      7.00 o 
   8  13   9       29.05       36.88      7.21 o 
   9  13   9       97.38       88.51      7.13 o 
  10  13   9       20.26       18.96      7.80 o 
  11  13   9        9.19       17.63      8.06 o 
   2  14   9        1.22        7.23      7.64 o 
   3  14   9        1.99       -1.90      7.18 o 
   4  14   9        0.63        4.16      7.40 o 
   5  14   9        3.91        3.51      7.10 o 
   6  14   9        8.09        9.57      7.07 o 
   7  14   9       18.27       22.15      7.09 o 
   8  14   9        5.57        8.09      7.56 o 
   9  14   9        5.35       -1.99      7.32 o 
  10  14   9        4.44       -0.71      9.22 o 
  -4  -7  10        2.58        8.30     10.66 o 
  -3  -7  10        0.05        1.70     10.51 o 
  -2  -7  10       29.88       24.89     11.63 o 
  -1  -7  10       60.82       74.27      9.87 o 
   0  -7  10       12.09       23.09      8.93 o 
   1  -7  10       22.28       19.84      8.39 o 
  -6  -6  10        5.97        5.17     10.65 o 
  -5  -6  10       17.46       14.93     11.47 o 
  -4  -6  10        0.81        5.35     10.05 o 
  -3  -6  10       10.66        0.64      9.96 o 
  -2  -6  10        3.93        4.20      9.80 o 
  -1  -6  10       53.22       46.19      9.65 o 
   0  -6  10       17.93       23.32      8.92 o 
   1  -6  10       16.01       24.21      8.56 o 
   2  -6  10       20.31       27.73      8.45 o 
   3  -6  10       12.47       10.95      8.73 o 
   4  -6  10       26.17       27.35      8.18 o 
  -7  -5  10        5.25       -2.44     11.47 o 
  -6  -5  10        0.18        0.59     11.04 o 
  -5  -5  10        0.03       -3.07     10.69 o 
  -4  -5  10        6.52        6.35      9.59 o 
  -3  -5  10        4.33       13.18     16.52 o 
  -2  -5  10       16.56       26.27      9.42 o 
  -1  -5  10        7.38        5.27      8.65 o 
   0  -5  10        7.39       10.11      7.59 o 
   1  -5  10       13.45       10.37      7.85 o 
   2  -5  10       26.35       25.86      7.53 o 
   3  -5  10       14.45       18.66      7.11 o 
   4  -5  10       26.17       27.61      8.07 o 
   5  -5  10       18.07       18.49      8.33 o 
   6  -5  10       27.71       27.74      7.44 o 
  -7  -4  10       26.74       18.08     11.21 o 
  -6  -4  10        3.38        6.01     10.66 o 
  -5  -4  10        7.36       12.36     10.43 o 
  -4  -4  10       11.33       16.37     10.14 o 
  -3  -4  10        1.05        4.24      9.77 o 
  -2  -4  10        0.99        1.21     10.20 o 
  -1  -4  10        1.43        3.70      7.47 o 
   0  -4  10        0.00        0.43      7.40 o 
   1  -4  10       19.54       15.44      6.89 o 
   2  -4  10       14.24        6.09      6.93 o 
   3  -4  10        7.29        6.92      6.99 o 
   4  -4  10        0.95        6.06      7.51 o 
   5  -4  10       15.51       19.18      7.03 o 
   6  -4  10       60.58       47.48      7.15 o 
   7  -4  10       14.30       13.46      8.06 o 
  -8  -3  10       16.16       13.22     12.87 o 
  -7  -3  10       33.16       22.47     11.12 o 
  -6  -3  10       48.59       61.72     11.75 o 
  -5  -3  10       33.93       34.59      9.33 o 
  -4  -3  10       23.14       18.32      8.99 o 
  -3  -3  10       35.34       43.02      8.74 o 
  -2  -3  10        0.82        3.21      7.33 o 
  -1  -3  10        0.09        1.15      7.07 o 
   0  -3  10        9.54        8.21      7.07 o 
   1  -3  10        2.88        5.74      6.67 o 
   2  -3  10        5.85       14.32      6.68 o 
   3  -3  10       10.00       10.20      6.39 o 
   4  -3  10       20.37       14.86      6.80 o 
   5  -3  10        0.42        3.72      7.40 o 
   6  -3  10       10.59        8.45      6.62 o 
   7  -3  10       49.09       48.66      7.23 o 
   8  -3  10        0.18        5.46      7.54 o 
  -8  -2  10       11.17       15.11     11.82 o 
  -7  -2  10       69.10       51.35     17.21 o 
  -6  -2  10       64.84       78.81     11.74 o 
  -5  -2  10       66.65       70.37     10.10 o 
  -4  -2  10       47.83       45.53      8.00 o 
  -3  -2  10       62.68       68.25      7.56 o 
  -2  -2  10       20.11       33.81      7.02 o 
  -1  -2  10       13.85       16.41      6.74 o 
   0  -2  10        5.45        9.18      6.84 o 
   1  -2  10       23.28       10.10      6.37 o 
   2  -2  10       21.67        6.13      6.39 o 
   3  -2  10       40.27       33.61      6.62 o 
   4  -2  10      110.26       90.56      6.51 o 
   5  -2  10        0.80        1.64      6.67 o 
   6  -2  10        0.01       -0.13      7.74 o 
   7  -2  10        6.70        3.95      6.56 o 
   8  -2  10        3.39        9.48      7.11 o 
   9  -2  10        1.10       -0.11      8.36 o 
  -8  -1  10       24.34       27.18      9.88 o 
  -7  -1  10       77.68       88.89      9.67 o 
  -6  -1  10       73.53       77.25      9.24 o 
  -5  -1  10       81.11       75.22      8.62 o 
  -4  -1  10       81.58       77.72      8.52 o 
  -3  -1  10       74.40       83.12      7.20 o 
  -2  -1  10      385.62      390.93     13.47 o 
  -1  -1  10       95.28       79.05      6.79 o 
   0  -1  10        7.34        7.15      6.19 o 
   1  -1  10        0.23        4.60      6.51 o 
   2  -1  10        0.44       -2.48      6.51 o 
   3  -1  10       81.20       66.29      6.19 o 
   4  -1  10       63.72       60.43      6.25 o 
   5  -1  10       66.13       90.69      6.24 o 
   6  -1  10       23.18       34.25      6.17 o 
   7  -1  10       36.86       30.91      7.86 o 
   8  -1  10       44.45       41.95      6.61 o 
   9  -1  10        2.62        3.52      7.90 o 
  10  -1  10        0.47        2.46      7.49 o 
  -8   0  10       12.76       14.58      9.02 o 
  -7   0  10      174.87      171.59      9.16 o 
  -6   0  10       98.84      107.79      8.80 o 
  -5   0  10        5.76        4.84      7.44 o 
  -4   0  10       66.16       66.41      7.66 o 
  -3   0  10       42.05       56.81      6.50 o 
  -2   0  10      111.25      129.21      8.29 o 
  -1   0  10      214.20      200.03      7.07 o 
   0   0  10       24.15       26.72      6.27 o 
   1   0  10       50.72       66.13      6.22 o 
   2   0  10       16.88       17.90      6.45 o 
   3   0  10       15.51       12.05      5.64 o 
   4   0  10        5.70       12.90      5.67 o 
   5   0  10      137.89      150.99      6.49 o 
   6   0  10       82.29       87.93      6.45 o 
   7   0  10       59.40       53.03      6.20 o 
   8   0  10      112.92      107.95      8.11 o 
   9   0  10       65.72       73.52      8.89 o 
  10   0  10       18.11       21.21      7.59 o 
  11   0  10       40.16       34.03      8.15 o 
  -8   1  10        6.99        3.64      8.99 o 
  -7   1  10       93.25       94.21      9.05 o 
  -6   1  10      280.68      268.88      8.50 o 
  -5   1  10       25.46       27.67      7.54 o 
  -4   1  10       29.64       33.74      6.89 o 
  -3   1  10      115.38      139.59      7.02 o 
  -2   1  10      233.85      253.13      7.29 o 
  -1   1  10      139.56      115.97      6.42 o 
   0   1  10       92.73       99.22      6.04 o 
   1   1  10      440.09      453.62     11.89 o 
   2   1  10      142.21      144.63      5.92 o 
   3   1  10      424.18      405.39      7.77 o 
   4   1  10       95.79      114.76      6.49 o 
   5   1  10       28.32       34.42      6.06 o 
   6   1  10      250.09      223.29      6.97 o 
   7   1  10       20.06       21.46      6.46 o 
   8   1  10      244.49      250.21      7.12 o 
   9   1  10      128.88      131.95     10.39 o 
  10   1  10       35.60       30.60      8.32 o 
  11   1  10       82.09       74.08      8.94 o 
  12   1  10       68.68       72.49     10.93 o 
  -8   2  10       15.79       15.63      8.84 o 
  -7   2  10       36.34       27.48      8.33 o 
  -6   2  10      269.95      262.21      8.61 o 
  -5   2  10       71.50       73.87      7.34 o 
  -4   2  10       24.43       26.10      6.81 o 
  -3   2  10       65.33       76.44      6.42 o 
  -2   2  10       29.72       33.14      5.89 o 
  -1   2  10      169.65      170.05      6.83 o 
   0   2  10       64.17       70.17      5.87 o 
   1   2  10      316.48      350.43      7.81 o 
   2   2  10       66.63       64.74      5.60 o 
   3   2  10      109.40      107.38      6.00 o 
   4   2  10     2551.06     2580.72     33.65 o 
   5   2  10      136.58      141.15      6.38 o 
   6   2  10       76.61       65.60      6.06 o 
   7   2  10      198.82      195.01      6.51 o 
   8   2  10      155.44      175.91      6.67 o 
   9   2  10      306.56      301.13      7.27 o 
  10   2  10       76.28       67.01      6.93 o 
  11   2  10       80.77       85.97      7.35 o 
  12   2  10      100.72      104.61      9.36 o 
  -8   3  10        8.05        5.68      9.47 o 
  -7   3  10       25.16       26.77      8.39 o 
  -6   3  10       39.26       43.50      7.56 o 
  -5   3  10      182.98      179.86      8.06 o 
  -4   3  10      207.66      217.09      7.44 o 
  -3   3  10       87.66       76.91      5.95 o 
  -2   3  10       13.74       14.88      5.80 o 
  -1   3  10       88.03       84.32      5.98 o 
   0   3  10      194.45      220.36      6.07 o 
   1   3  10       57.85       60.38      5.72 o 
   2   3  10      111.57       90.70      6.08 o 
   3   3  10        8.07       10.88      5.52 o 
   4   3  10     1047.13     1085.88     12.61 o 
   5   3  10      950.82      962.57     18.44 o 
   6   3  10      159.59      131.64      5.95 o 
   7   3  10      351.03      341.45      6.77 o 
   8   3  10      117.01      134.68      6.15 o 
   9   3  10       99.23       98.67      6.86 o 
  10   3  10      134.40      123.40      6.93 o 
  11   3  10      145.85      137.81      7.04 o 
  12   3  10       66.85       75.59      7.95 o 
  -8   4  10        2.80        4.73      8.77 o 
  -7   4  10       16.87       21.03      8.02 o 
  -6   4  10       33.59       40.29      7.65 o 
  -5   4  10        9.26        3.50      6.89 o 
  -4   4  10      101.89      107.47      7.66 o 
  -3   4  10      335.23      343.40      7.58 o 
  -2   4  10        1.15        5.64      6.22 o 
  -1   4  10      103.87      119.90      5.88 o 
   0   4  10      152.32      142.63      6.09 o 
   1   4  10        7.35       10.37      5.62 o 
   2   4  10      161.29      148.46      6.01 o 
   3   4  10       74.27       69.94      5.72 o 
   4   4  10      222.42      259.79      6.33 o 
   5   4  10      713.26      735.02     15.79 o 
   6   4  10      334.58      309.12      8.90 o 
   7   4  10      643.98      650.10     10.13 o 
   8   4  10      138.04      148.06      6.39 o 
   9   4  10      141.38      133.85      6.59 o 
  10   4  10       66.06       61.78      6.39 o 
  11   4  10      134.21      138.25      6.92 o 
  12   4  10      108.92      101.92      7.93 o 
  13   4  10        6.93        7.77      8.21 o 
  -7   5  10        0.25       -0.16      8.15 o 
  -6   5  10       20.88       18.34      7.76 o 
  -5   5  10       19.95       20.46      6.99 o 
  -4   5  10       89.77       81.33      7.70 o 
  -3   5  10       18.37       19.21      6.19 o 
  -2   5  10       53.19       55.03      6.10 o 
  -1   5  10        0.49        0.35      6.09 o 
   0   5  10      127.86      134.50      6.37 o 
   1   5  10        3.25        5.37      5.61 o 
   2   5  10       15.72       17.72      5.35 o 
   3   5  10      174.29      134.94      5.66 o 
   4   5  10       12.93        5.93      5.58 o 
   5   5  10      263.47      269.74      6.42 o 
   6   5  10      322.17      339.40     10.41 o 
   7   5  10      329.91      316.56     10.04 o 
   8   5  10      129.77      116.55      6.06 o 
   9   5  10       45.50       58.02      6.34 o 
  10   5  10       93.53       99.56      6.60 o 
  11   5  10       39.49       28.22      7.01 o 
  12   5  10       98.51       90.16      7.61 o 
  13   5  10        0.99       -3.82      7.99 o 
  -7   6  10       11.97        9.27      9.53 o 
  -6   6  10        0.18       -0.06      7.50 o 
  -5   6  10        6.29        4.10      7.54 o 
  -4   6  10       14.41       16.87      7.20 o 
  -3   6  10       21.31       16.71      6.96 o 
  -2   6  10        0.81        4.41      6.12 o 
  -1   6  10       53.32       55.94      5.82 o 
   0   6  10       51.18       47.32      6.20 o 
   1   6  10       87.67       96.79      6.01 o 
   2   6  10        0.98        8.81      5.46 o 
   3   6  10       16.02       26.08      5.47 o 
   4   6  10        7.79        8.34      5.59 o 
   5   6  10       18.20       31.54      5.95 o 
   6   6  10       55.84       51.24      5.58 o 
   7   6  10       14.63        7.15      5.91 o 
   8   6  10      140.03      121.91      6.34 o 
   9   6  10        2.75       12.12      6.52 o 
  10   6  10       28.67       40.98      6.45 o 
  11   6  10       19.96       16.36      6.64 o 
  12   6  10       47.76       46.40      7.15 o 
  13   6  10        4.45       11.48      7.51 o 
  -6   7  10       33.06       34.45      8.90 o 
  -5   7  10       38.81       42.15      7.95 o 
  -4   7  10       91.86       82.65      7.24 o 
  -3   7  10       65.96       65.26      7.26 o 
  -2   7  10       84.13       91.81      6.24 o 
  -1   7  10      132.47      138.24      6.41 o 
   0   7  10      114.49      113.09      6.43 o 
   1   7  10        1.98       -0.36      5.86 o 
   2   7  10        5.40        1.42      5.62 o 
   3   7  10      157.67      156.07      6.48 o 
   4   7  10        4.22        2.89      5.39 o 
   5   7  10       25.41       30.17      5.56 o 
   6   7  10       60.97       70.68      5.74 o 
   7   7  10       20.52       40.88      6.29 o 
   8   7  10        1.24       -1.04      6.74 o 
   9   7  10        0.01        4.65      6.02 o 
  10   7  10        0.24        1.10      6.46 o 
  11   7  10       19.35        9.05      6.70 o 
  12   7  10        0.28        0.70      7.05 o 
  13   7  10        3.50        3.82      7.77 o 
  -5   8  10       73.34       73.25      9.44 o 
  -4   8  10       40.39       33.66      7.15 o 
  -3   8  10       35.25       25.60      7.46 o 
  -2   8  10      307.10      311.13      7.34 o 
  -1   8  10      448.96      452.98      7.45 o 
   0   8  10      139.69      132.55      6.41 o 
   1   8  10       37.91       36.74      6.39 o 
   2   8  10      111.39      118.87      6.25 o 
   3   8  10      468.31      470.07      8.57 o 
   4   8  10       83.02       92.79      6.31 o 
   5   8  10        0.25        1.68      5.60 o 
   6   8  10       59.57       60.55      5.79 o 
   7   8  10       17.53       36.04      7.63 o 
   8   8  10       41.46       47.19      6.23 o 
   9   8  10       26.02       11.95      6.60 o 
  10   8  10       42.53       48.34      6.35 o 
  11   8  10        3.44       11.97      6.74 o 
  12   8  10        0.03        8.91      7.13 o 
  13   8  10        0.57        9.12      7.48 o 
  -5   9  10       48.44       52.75      8.21 o 
  -4   9  10       65.77       56.70      7.82 o 
  -3   9  10       47.71       47.61      8.30 o 
  -2   9  10      144.78      159.77      7.92 o 
  -1   9  10      301.41      289.86      6.95 o 
   0   9  10      123.97      106.65      6.60 o 
   1   9  10      106.95      108.19      6.41 o 
   2   9  10      156.87      165.84      6.16 o 
   3   9  10      154.19      166.45      7.02 o 
   4   9  10       17.35       20.78      5.76 o 
   5   9  10        3.82        9.98      5.68 o 
   6   9  10       66.89       60.15      6.11 o 
   7   9  10       41.60       62.94      6.03 o 
   8   9  10       40.10       38.01      6.33 o 
   9   9  10       25.83       10.59      6.41 o 
  10   9  10       62.07       76.85      6.48 o 
  11   9  10       62.16       82.90      7.08 o 
  12   9  10       55.97       41.59      7.63 o 
  13   9  10        1.32       -5.96      7.58 o 
  -4  10  10       60.87       49.31      7.81 o 
  -3  10  10       33.29       40.41      7.40 o 
  -2  10  10      130.81      138.39      8.13 o 
  -1  10  10      327.37      315.81      7.27 o 
   0  10  10       82.98       80.10      6.83 o 
   1  10  10      108.27      114.54      6.99 o 
   2  10  10      254.51      255.55      6.65 o 
   3  10  10      365.03      376.86      8.91 o 
   4  10  10      221.06      234.75      6.79 o 
   5  10  10        1.54        4.41      5.91 o 
   6  10  10       27.77       36.37      6.03 o 
   7  10  10       19.33       24.82      6.38 o 
   8  10  10       22.65       13.61      7.59 o 
   9  10  10       76.33       68.55      6.36 o 
  10  10  10       33.46       46.50      6.81 o 
  11  10  10       52.08       60.75      7.15 o 
  12  10  10       13.42       13.10      7.65 o 
  13  10  10       39.91       48.25      7.52 o 
  -2  11  10        7.36       14.55      7.63 o 
  -1  11  10      123.92      109.41      7.36 o 
   0  11  10      108.40      111.68      7.93 o 
   1  11  10       20.99       23.08      7.36 o 
   2  11  10       85.15       88.87      6.88 o 
   3  11  10       37.70       34.35      6.31 o 
   4  11  10      305.05      302.18      6.98 o 
   5  11  10      275.16      274.06      7.18 o 
   6  11  10       13.00       19.44      6.46 o 
   7  11  10       29.03       26.76      6.52 o 
   8  11  10        1.61        3.60      6.32 o 
   9  11  10      106.69      105.07      7.84 o 
  10  11  10      110.79      107.49      6.89 o 
  11  11  10       54.26       55.68      7.30 o 
  12  11  10       12.94       15.70      8.81 o 
  -1  12  10       21.13       20.32      7.97 o 
   0  12  10       39.87       38.40      7.38 o 
   1  12  10       24.52       22.65      6.87 o 
   2  12  10       26.25       26.08      6.96 o 
   3  12  10       30.38       37.94      7.57 o 
   4  12  10        6.34        5.33      7.49 o 
   5  12  10       85.72       85.28      8.10 o 
   6  12  10      123.47      111.29      8.12 o 
   7  12  10       61.61       73.16      7.99 o 
   8  12  10        2.22        2.09      7.47 o 
   9  12  10       17.40       23.43     10.33 o 
  10  12  10      101.11      111.13      8.65 o 
  11  12  10       54.30       55.99      8.75 o 
  12  12  10       33.64       29.24      7.53 o 
   1  13  10        8.51        4.64      7.23 o 
   2  13  10       18.77       18.15      7.03 o 
   3  13  10        7.93        8.13      6.97 o 
   4  13  10       15.87       18.95      7.10 o 
   5  13  10       24.55       21.24      7.09 o 
   6  13  10       46.01       36.58      7.17 o 
   7  13  10       89.63       86.56      7.05 o 
   8  13  10       31.31       29.79      7.29 o 
   9  13  10       30.89       21.88      7.39 o 
  10  13  10       88.70       88.71      7.44 o 
  11  13  10       31.75       32.34      7.84 o 
   3  14  10        6.66        0.75      7.71 o 
   4  14  10        1.73        1.96      7.96 o 
   5  14  10        0.10       -1.07      7.59 o 
   6  14  10       16.60       15.50      7.59 o 
   7  14  10       23.83       26.84      7.69 o 
   8  14  10       24.10       25.16      8.09 o 
   9  14  10       16.80       18.10      7.45 o 
  -3  -6  11       44.91       42.46     11.16 o 
  -2  -6  11        2.22       10.14     11.64 o 
  -1  -6  11        5.44       15.19     12.59 o 
   0  -6  11       51.37       50.06      9.13 o 
   1  -6  11       18.65       20.33      9.25 o 
  -5  -5  11       35.34       43.98     11.96 o 
  -4  -5  11       45.85       51.41     11.46 o 
  -3  -5  11        8.45       13.15     10.17 o 
  -2  -5  11        8.91       12.66     10.07 o 
  -1  -5  11        3.42        1.03      8.88 o 
   0  -5  11       58.52       54.54      8.55 o 
   1  -5  11       49.50       48.48      8.29 o 
   2  -5  11       22.18       21.84      8.07 o 
   3  -5  11       23.82       26.00      8.04 o 
   4  -5  11       24.25       21.89      7.88 o 
  -6  -4  11        0.45        2.09     11.49 o 
  -5  -4  11        0.26        1.95     10.36 o 
  -4  -4  11       19.13       31.23      9.88 o 
  -3  -4  11       32.02       28.88     10.70 o 
  -2  -4  11        8.02       14.59     10.56 o 
  -1  -4  11        0.09        1.50      8.21 o 
   0  -4  11        5.11        8.20      7.68 o 
   1  -4  11       17.31       18.89      7.56 o 
   2  -4  11       66.21       61.93      7.79 o 
   3  -4  11       54.45       57.80      7.58 o 
   4  -4  11       25.10       33.65      8.18 o 
   5  -4  11       27.95       30.30      8.38 o 
   6  -4  11       14.64       19.63      9.17 o 
  -7  -3  11        1.34        4.58     11.75 o 
  -6  -3  11        0.80       -4.37     11.23 o 
  -5  -3  11        6.23        0.24     10.89 o 
  -4  -3  11        1.43        6.21     10.63 o 
  -3  -3  11        2.17        2.28      9.25 o 
  -2  -3  11        4.65        4.83      8.09 o 
  -1  -3  11        1.54       -0.01      7.52 o 
   0  -3  11        0.37        2.72      7.79 o 
   1  -3  11        0.29       -1.74      7.40 o 
   2  -3  11        0.60        2.48      7.01 o 
   3  -3  11       95.36      105.39      7.44 o 
   4  -3  11       19.79       17.59      6.70 o 
   5  -3  11       12.58       13.66      7.50 o 
   6  -3  11       34.16       32.49      8.21 o 
   7  -3  11       50.90       44.59      8.64 o 
  -7  -2  11        7.81       11.94     11.42 o 
  -6  -2  11        4.23        3.00     10.09 o 
  -5  -2  11        4.91        1.11      9.62 o 
  -4  -2  11        3.06        9.73      8.43 o 
  -3  -2  11        1.12        0.48      7.98 o 
  -2  -2  11       17.29       16.08      7.88 o 
  -1  -2  11       10.48        7.90      7.25 o 
   0  -2  11        2.53        6.64      7.47 o 
   1  -2  11        0.01        1.29      6.66 o 
   2  -2  11       11.44        6.67      7.09 o 
   3  -2  11        3.92        5.52      6.54 o 
   4  -2  11       10.03        3.59      6.95 o 
   5  -2  11        7.03       10.70      7.57 o 
   6  -2  11       24.00       29.50      7.38 o 
   7  -2  11       24.40       27.23      9.18 o 
   8  -2  11       55.34       61.17      9.85 o 
  -7  -1  11        6.29       13.71      9.38 o 
  -6  -1  11      134.87      122.85     11.25 o 
  -5  -1  11       29.37       21.93      8.58 o 
  -4  -1  11       14.55       20.41      8.15 o 
  -3  -1  11        9.84       11.96      7.52 o 
  -2  -1  11       55.30       56.31      7.38 o 
  -1  -1  11       29.30       30.46      6.81 o 
   0  -1  11        0.02        4.63      7.08 o 
   1  -1  11        5.26        7.14      6.74 o 
   2  -1  11       23.79       15.69      6.52 o 
   3  -1  11       12.27        5.89      6.65 o 
   4  -1  11        1.15        0.73      6.11 o 
   5  -1  11        0.14        3.10      7.62 o 
   6  -1  11       10.46       14.81      6.72 o 
   7  -1  11        3.83        6.13      7.21 o 
   8  -1  11        7.14        9.59      7.18 o 
   9  -1  11       28.87       22.58      9.00 o 
  -7   0  11        1.89        1.44      9.40 o 
  -6   0  11      109.64      108.03      9.37 o 
  -5   0  11      111.12       99.66      8.40 o 
  -4   0  11       50.39       51.35      7.45 o 
  -3   0  11       51.78       63.42      8.60 o 
  -2   0  11       29.47       16.61      7.65 o 
  -1   0  11      174.38      170.75      7.41 o 
   0   0  11       23.82       33.65      6.89 o 
   1   0  11        4.68        8.22      6.08 o 
   2   0  11       19.86       13.68      6.39 o 
   3   0  11       41.91       48.61      6.54 o 
   4   0  11       21.08       25.92      6.60 o 
   5   0  11       18.77       22.11      6.36 o 
   6   0  11       18.44       12.17      6.21 o 
   7   0  11        0.23        2.04      6.37 o 
   8   0  11        2.71        1.52      6.59 o 
   9   0  11        0.01        4.86      7.22 o 
  10   0  11        3.62        6.75      8.98 o 
  -7   1  11       14.01       17.34      8.77 o 
  -6   1  11       90.19       81.20      8.20 o 
  -5   1  11      247.26      246.71      9.37 o 
  -4   1  11       69.07       74.26      7.25 o 
  -3   1  11      132.45      135.73      7.45 o 
  -2   1  11       48.49       40.33      6.80 o 
  -1   1  11       74.08       81.28      7.84 o 
   0   1  11       89.73       98.65      6.61 o 
   1   1  11       22.98       26.94      6.02 o 
   2   1  11       19.40       22.33      6.68 o 
   3   1  11        0.98        2.08      6.27 o 
   4   1  11       53.50       34.23      6.83 o 
   5   1  11       31.68       30.75      6.93 o 
   6   1  11      158.65      143.92      7.33 o 
   7   1  11        7.82       12.40      6.10 o 
   8   1  11        1.34        2.03      6.92 o 
   9   1  11       19.58       23.23      6.97 o 
  10   1  11       13.24        6.03      8.12 o 
  11   1  11        2.21        0.37      8.18 o 
  -7   2  11       20.79       19.44      8.81 o 
  -6   2  11       28.90       28.62      7.45 o 
  -5   2  11      177.03      190.39      8.60 o 
  -4   2  11       94.51      103.16      7.95 o 
  -3   2  11      130.85      132.45      7.41 o 
  -2   2  11      211.81      208.05      7.02 o 
  -1   2  11      212.38      200.40      8.22 o 
   0   2  11       84.43      101.36      6.81 o 
   1   2  11      212.83      202.45      6.87 o 
   2   2  11      371.57      349.13      6.69 o 
   3   2  11        7.65        7.76      6.21 o 
   4   2  11        6.46        9.82      6.10 o 
   5   2  11        2.54        0.33      6.10 o 
   6   2  11      106.62      114.09      6.20 o 
   7   2  11       76.44       87.34      6.49 o 
   8   2  11        3.83        4.84      6.14 o 
   9   2  11       84.57       72.68      6.87 o 
  10   2  11       64.85       69.62      7.55 o 
  11   2  11       11.96        9.14      7.83 o 
  -7   3  11       55.25       55.99      9.07 o 
  -6   3  11       39.79       37.74      8.44 o 
  -5   3  11      129.64      134.28      7.96 o 
  -4   3  11       36.55       34.59      6.91 o 
  -3   3  11       43.14       44.29      7.53 o 
  -2   3  11      166.99      179.51      7.27 o 
  -1   3  11       36.76       47.36      6.75 o 
   0   3  11      118.77      117.33      6.27 o 
   1   3  11      169.24      156.49      6.09 o 
   2   3  11      666.60      666.82      9.26 o 
   3   3  11        2.56        4.21      5.58 o 
   4   3  11        0.53       -0.31      5.67 o 
   5   3  11      351.92      310.46      9.30 o 
   6   3  11        7.56       11.48      6.08 o 
   7   3  11       21.15       31.85      6.51 o 
   8   3  11       15.64       19.73      6.69 o 
   9   3  11       58.42       49.90      6.69 o 
  10   3  11      225.86      224.53      7.52 o 
  11   3  11       47.33       50.60      7.70 o 
  12   3  11       49.06       39.22      7.56 o 
  -7   4  11       21.54       22.53      9.36 o 
  -6   4  11       59.55       59.54      8.21 o 
  -5   4  11       36.70       37.08      8.20 o 
  -4   4  11      234.16      226.84      8.73 o 
  -3   4  11      129.10      134.95      7.82 o 
  -2   4  11       42.43       42.27      6.49 o 
  -1   4  11        0.79        5.85      6.30 o 
   0   4  11       60.02       75.59      6.13 o 
   1   4  11      353.62      325.77      6.79 o 
   2   4  11      475.93      476.46      7.35 o 
   3   4  11      243.10      295.14      8.45 o 
   4   4  11       29.80       25.90      5.71 o 
   5   4  11      415.29      371.22      6.65 o 
   6   4  11      241.51      255.03      6.72 o 
   7   4  11       62.87       90.94      6.34 o 
   8   4  11       78.11       72.13      6.37 o 
   9   4  11       38.30       34.77      7.23 o 
  10   4  11      118.90      141.56      7.38 o 
  11   4  11      148.83      149.21      7.49 o 
  12   4  11      112.80       99.65      8.14 o 
  -6   5  11       32.85       32.95      8.78 o 
  -5   5  11       76.08       78.82      8.30 o 
  -4   5  11       22.21       19.62      7.46 o 
  -3   5  11      293.98      298.00      7.54 o 
  -2   5  11      169.49      177.83      7.11 o 
  -1   5  11        0.44        1.49      6.11 o 
   0   5  11       14.03       11.57      5.78 o 
   1   5  11       38.04       38.04      5.69 o 
   2   5  11       87.90       94.51      5.91 o 
   3   5  11      437.52      485.04      7.02 o 
   4   5  11      137.32      113.25      6.82 o 
   5   5  11      329.42      303.56      6.86 o 
   6   5  11      299.81      314.39      6.86 o 
   7   5  11      272.58      280.59      6.59 o 
   8   5  11      194.21      185.62      6.48 o 
   9   5  11       94.19       88.06      6.59 o 
  10   5  11       89.04       87.30      6.88 o 
  11   5  11       74.38       78.88      6.85 o 
  12   5  11      136.20      124.22      8.14 o 
  -6   6  11        2.22        9.47      8.95 o 
  -5   6  11       85.98       83.21      8.11 o 
  -4   6  11       86.72       91.08      7.45 o 
  -3   6  11       13.57       14.45      6.91 o 
  -2   6  11      133.85      139.27      7.08 o 
  -1   6  11       99.73      110.81      6.19 o 
   0   6  11       35.65       37.49      6.13 o 
   1   6  11       41.09       38.00      6.34 o 
   2   6  11       21.52       19.93      5.73 o 
   3   6  11       59.39       73.88      6.05 o 
   4   6  11      113.24      109.84      5.88 o 
   5   6  11       72.11       60.84      7.16 o 
   6   6  11      223.65      241.14      6.95 o 
   7   6  11      279.39      280.03      6.81 o 
   8   6  11      490.93      487.27      7.70 o 
   9   6  11      122.97      118.76      6.72 o 
  10   6  11       93.82       88.99      6.87 o 
  11   6  11       97.76       93.41      7.13 o 
  12   6  11       99.65      107.71      8.00 o 
  13   6  11      173.45      157.16      8.54 o 
  -5   7  11       11.73       11.78      7.77 o 
  -4   7  11       35.17       29.51      7.91 o 
  -3   7  11        4.90        2.56      6.69 o 
  -2   7  11       15.89       21.05      6.54 o 
  -1   7  11       86.82       92.33      7.19 o 
   0   7  11       76.15       73.28      6.43 o 
   1   7  11       84.90       85.72      6.00 o 
   2   7  11       91.34      100.29      6.27 o 
   3   7  11        5.07        5.38      5.82 o 
   4   7  11        0.15        1.53      5.99 o 
   5   7  11       14.23       21.42      5.75 o 
   6   7  11      123.87       99.54      7.03 o 
   7   7  11        6.33        7.88      5.89 o 
   8   7  11      227.29      270.00      6.69 o 
   9   7  11      287.20      260.80      6.73 o 
  10   7  11       64.16       47.94      6.54 o 
  11   7  11       97.11       96.49      6.94 o 
  12   7  11       49.41       62.79      7.45 o 
  13   7  11       49.33       48.39      7.90 o 
  -5   8  11        7.78       11.02      8.18 o 
  -4   8  11        1.75        5.83      7.65 o 
  -3   8  11       14.03       24.41      7.81 o 
  -2   8  11       12.41       14.18      6.82 o 
  -1   8  11       31.38       30.08      6.63 o 
   0   8  11        0.03        3.33      6.31 o 
   1   8  11       15.45       16.87      6.50 o 
   2   8  11       36.18       36.47      5.97 o 
   3   8  11       25.67       27.81      5.94 o 
   4   8  11        0.96        2.31      5.82 o 
   5   8  11        0.14        0.75      5.96 o 
   6   8  11       30.94       17.55      5.92 o 
   7   8  11        2.32        3.26      7.47 o 
   8   8  11        1.18        9.54      6.06 o 
   9   8  11      115.39      105.93      6.72 o 
  10   8  11       51.90       26.51      6.53 o 
  11   8  11       60.62       72.75      6.94 o 
  12   8  11       59.14       76.55      7.90 o 
  13   8  11        3.73        2.58      7.79 o 
  -4   9  11        6.46        9.04      9.49 o 
  -3   9  11       11.30        8.33      8.11 o 
  -2   9  11        0.20        3.89      7.04 o 
  -1   9  11       84.19       77.42      7.04 o 
   0   9  11      282.08      269.92      6.95 o 
   1   9  11       16.29       17.67      6.11 o 
   2   9  11        5.49       10.67      6.08 o 
   3   9  11        2.10        8.40      6.03 o 
   4   9  11        1.61        2.23      5.97 o 
   5   9  11       13.35       12.65      5.96 o 
   6   9  11       13.24       28.21      6.36 o 
   7   9  11        0.92       -1.50      6.09 o 
   8   9  11        3.08        5.18      6.10 o 
   9   9  11        0.53        3.83      6.28 o 
  10   9  11        0.15        8.66      6.49 o 
  11   9  11        2.03        8.79      7.49 o 
  12   9  11        9.94       21.54      7.45 o 
  13   9  11       46.21       39.74      7.86 o 
  -3  10  11       16.30       15.84      8.92 o 
  -2  10  11       24.82       19.35      7.14 o 
  -1  10  11        9.49       10.65      6.78 o 
   0  10  11      256.68      262.29      7.21 o 
   1  10  11      231.00      237.35      7.53 o 
   2  10  11      107.57      102.83      6.63 o 
   3  10  11       93.47       99.62      6.99 o 
   4  10  11        6.53        4.81      6.39 o 
   5  10  11        2.72        2.36      6.05 o 
   6  10  11       61.43       80.67      6.53 o 
   7  10  11        0.87        3.15      6.46 o 
   8  10  11        0.14        2.17      7.39 o 
   9  10  11        4.07       11.62      7.08 o 
  10  10  11        7.26       17.81      7.00 o 
  11  10  11        9.47        2.22      7.23 o 
  12  10  11        7.61        4.20      7.21 o 
  -2  11  11       30.82       16.59      8.56 o 
  -1  11  11       42.46       51.73      8.63 o 
   0  11  11       84.70       88.00      7.05 o 
   1  11  11      191.45      196.58      7.12 o 
   2  11  11      207.59      194.10      7.34 o 
   3  11  11      179.25      168.42      6.78 o 
   4  11  11      238.43      228.17      7.60 o 
   5  11  11       60.26       69.74      6.61 o 
   6  11  11       17.38       22.16      6.41 o 
   7  11  11       67.26       61.14      6.85 o 
   8  11  11        1.65        0.25      6.79 o 
   9  11  11        3.90       12.48      6.66 o 
  10  11  11       30.46       31.28      6.94 o 
  11  11  11       30.49       23.55      7.45 o 
  12  11  11        4.47        9.31      7.79 o 
   0  12  11       31.80       38.45      7.64 o 
   1  12  11       79.05       78.46      9.31 o 
   2  12  11      106.02      104.74      8.19 o 
   3  12  11       74.77       74.52      6.91 o 
   4  12  11       22.97       28.64      7.12 o 
   5  12  11      188.78      190.48      7.22 o 
   6  12  11      120.41      114.72      6.96 o 
   7  12  11       55.07       52.52      6.78 o 
   8  12  11       18.35       18.20      7.43 o 
   9  12  11        1.26        4.70      8.00 o 
  10  12  11       42.74       36.76      7.13 o 
  11  12  11       90.78       75.76      7.43 o 
   2  13  11       90.83       80.46      7.55 o 
   3  13  11       58.68       60.88      7.22 o 
   4  13  11       18.40       21.05      7.35 o 
   5  13  11       17.95       16.62      8.55 o 
   6  13  11       81.33       77.16      8.71 o 
   7  13  11       82.65       85.32      8.35 o 
   8  13  11       39.36       53.95      8.26 o 
   9  13  11        0.76       -0.13      8.84 o 
  10  13  11        6.84       10.63      9.00 o 
   5  14  11       11.46       10.76      7.82 o 
   6  14  11       37.52       44.41      7.50 o 
   7  14  11       31.96       32.05      7.54 o 
   8  14  11       34.66       41.19      7.96 o 
   0  -5  12        2.28        6.50      9.13 o 
  -4  -4  12       58.95       46.24     13.41 o 
  -3  -4  12       25.15       32.82     15.05 o 
  -2  -4  12       16.84       23.47     10.22 o 
  -1  -4  12       54.24       49.10      9.15 o 
   0  -4  12       14.61       13.75      8.47 o 
   1  -4  12       41.11       46.52      8.27 o 
   2  -4  12       29.69       31.25      8.29 o 
   3  -4  12       18.76       13.57      8.17 o 
   4  -4  12       29.49       39.43      8.77 o 
  -5  -3  12       16.79       12.98     11.73 o 
  -4  -3  12       17.63       21.96     11.25 o 
  -3  -3  12       38.12       41.80     10.19 o 
  -2  -3  12       26.66       35.77      8.99 o 
  -1  -3  12       26.56       21.53      8.24 o 
   0  -3  12       29.63       23.51      7.92 o 
   1  -3  12       17.85       22.19      7.94 o 
   2  -3  12       41.51       44.99      8.16 o 
   3  -3  12       62.33       70.36      8.01 o 
   4  -3  12       57.30       55.27      7.70 o 
   5  -3  12       18.08       24.88      8.05 o 
   6  -3  12       27.93       21.74      8.26 o 
  -5  -2  12       27.33       32.17     11.48 o 
  -4  -2  12       15.58       23.87     10.10 o 
  -3  -2  12       15.60       13.90      9.10 o 
  -2  -2  12       31.42       29.45      8.15 o 
  -1  -2  12        7.26       16.23      7.74 o 
   0  -2  12        6.61        9.98      7.51 o 
   1  -2  12       30.46       34.46      7.31 o 
   2  -2  12       11.20       15.47      7.95 o 
   3  -2  12       31.88       38.86      7.49 o 
   4  -2  12      122.83      124.40      7.46 o 
   5  -2  12       55.58       59.46      7.79 o 
   6  -2  12       24.34       31.25      7.98 o 
   7  -2  12       27.93       32.62      8.29 o 
  -6  -1  12        2.80        5.85     10.85 o 
  -5  -1  12        6.91       10.14      8.74 o 
  -4  -1  12        6.89       10.96      9.48 o 
  -3  -1  12        4.02        4.68      8.33 o 
  -2  -1  12       29.25       30.96      7.69 o 
  -1  -1  12       27.12       20.85      7.46 o 
   0  -1  12        1.00        0.75      6.98 o 
   1  -1  12        0.44        3.57      6.93 o 
   2  -1  12        1.19        4.05      7.00 o 
   3  -1  12        1.30        0.43      6.99 o 
   4  -1  12       53.60       44.72      7.33 o 
   5  -1  12       86.40       83.23      7.94 o 
   6  -1  12       29.40       32.27      7.60 o 
   7  -1  12       21.17       25.20      7.81 o 
   8  -1  12       14.75       14.43      8.17 o 
  -6   0  12       13.13       21.67      9.72 o 
  -5   0  12       17.83       17.54      8.64 o 
  -4   0  12       14.63       12.92      9.16 o 
  -3   0  12        2.61        2.07      7.35 o 
  -2   0  12        1.90        0.64      7.36 o 
  -1   0  12        1.50        2.83      6.85 o 
   0   0  12        2.89        0.81      6.79 o 
   1   0  12        7.97        8.40      6.69 o 
   2   0  12        3.34       -0.55      6.71 o 
   3   0  12        4.96       10.39      6.47 o 
   4   0  12        4.25        8.41      6.57 o 
   5   0  12       27.94       40.23      6.76 o 
   6   0  12       39.05       44.00      7.32 o 
   7   0  12       18.45       24.88      7.09 o 
   8   0  12       24.52       18.41      7.43 o 
   9   0  12       25.40       28.10      8.14 o 
  -6   1  12       18.93       18.52      9.18 o 
  -5   1  12        7.02        6.79      8.25 o 
  -4   1  12       62.47       64.79      7.89 o 
  -3   1  12       20.10       17.14      7.42 o 
  -2   1  12        4.80        5.29      7.66 o 
  -1   1  12        3.17        6.75      7.05 o 
   0   1  12       76.61       78.86      6.63 o 
   1   1  12       27.00       22.61      7.01 o 
   2   1  12        0.78       -3.36      6.61 o 
   3   1  12        4.12       11.98      6.37 o 
   4   1  12        2.19        4.98      6.65 o 
   5   1  12       72.15       47.92      6.94 o 
   6   1  12        0.04        1.03      6.97 o 
   7   1  12        2.32        3.39      6.76 o 
   8   1  12       10.09        8.53      7.02 o 
   9   1  12       28.00       29.49      7.45 o 
  10   1  12       12.59       16.05      8.20 o 
  -6   2  12        4.08        2.59      8.86 o 
  -5   2  12        4.65        3.00      8.43 o 
  -4   2  12      143.81      128.13      7.74 o 
  -3   2  12       94.15       80.97      7.21 o 
  -2   2  12       74.08       71.50      7.05 o 
  -1   2  12       58.45       73.09      7.30 o 
   0   2  12       79.67       80.80      8.07 o 
   1   2  12      136.11      123.67      6.86 o 
   2   2  12       15.89       24.14      6.30 o 
   3   2  12       97.91       99.28      6.52 o 
   4   2  12       10.68        5.22      6.01 o 
   5   2  12       21.42       20.27      6.20 o 
   6   2  12       97.78      101.02      6.69 o 
   7   2  12       31.68       27.15      6.40 o 
   8   2  12        3.20        3.84      7.07 o 
   9   2  12        4.07        7.00      6.79 o 
  10   2  12        9.85       15.84      7.81 o 
  -6   3  12       44.69       46.48      9.11 o 
  -5   3  12       21.94       26.55      7.67 o 
  -4   3  12       25.04       24.80      7.71 o 
  -3   3  12       79.35       70.63      7.63 o 
  -2   3  12      139.85      142.13      7.27 o 
  -1   3  12      180.55      188.63      7.12 o 
   0   3  12      120.52      113.98      6.83 o 
   1   3  12      101.50       87.70      9.21 o 
   2   3  12      139.09      155.49      6.94 o 
   3   3  12      170.23      178.19      8.77 o 
   4   3  12       58.64       60.30      6.09 o 
   5   3  12       24.61       28.03      6.32 o 
   6   3  12        1.58        7.43      6.01 o 
   7   3  12       48.24       53.87      6.59 o 
   8   3  12       55.85       50.78      7.18 o 
   9   3  12       15.16       15.23      6.66 o 
  10   3  12        7.76       10.54      7.19 o 
  11   3  12        1.84       -3.14      7.54 o 
  -6   4  12       43.61       46.13      9.22 o 
  -5   4  12       97.10       99.46      7.66 o 
  -4   4  12      165.32      148.06      7.52 o 
  -3   4  12        6.29        7.61      6.76 o 
  -2   4  12       85.35      102.65      7.10 o 
  -1   4  12      245.22      249.22      7.33 o 
   0   4  12       92.07       72.55      6.48 o 
   1   4  12      143.70      139.66      6.55 o 
   2   4  12      153.22      182.63      6.67 o 
   3   4  12      120.46      110.79      6.14 o 
   4   4  12       75.63       57.87      5.99 o 
   5   4  12        0.83        3.91      6.21 o 
   6   4  12        4.24       11.49      6.26 o 
   7   4  12        0.27        1.33      6.08 o 
   8   4  12       25.90       27.75      6.32 o 
   9   4  12       42.73       44.71      6.89 o 
  10   4  12       46.42       49.13      7.56 o 
  11   4  12       31.65       40.77      7.49 o 
  -5   5  12       17.64       17.42      7.83 o 
  -4   5  12       82.14       83.17      7.78 o 
  -3   5  12      217.06      215.75      9.16 o 
  -2   5  12       72.41       81.88      7.93 o 
  -1   5  12      143.40      143.07      7.08 o 
   0   5  12      102.84      102.45      6.82 o 
   1   5  12       97.86      109.86      6.50 o 
   2   5  12      370.47      405.87     10.33 o 
   3   5  12      150.64      144.11      6.48 o 
   4   5  12      171.08      134.30      7.24 o 
   5   5  12       96.84      122.89      6.42 o 
   6   5  12        2.57        9.49      5.97 o 
   7   5  12        6.64        5.57      6.13 o 
   8   5  12       11.24       11.64      6.14 o 
   9   5  12       68.53       83.48      6.61 o 
  10   5  12       29.82       34.08      7.12 o 
  11   5  12       50.09       49.41      7.81 o 
  12   5  12       15.35       14.77      7.45 o 
  -5   6  12        8.25        7.35      8.01 o 
  -4   6  12       21.19       24.61      8.07 o 
  -3   6  12       37.96       39.90      7.35 o 
  -2   6  12      139.24      142.39      7.11 o 
  -1   6  12       96.41       87.08      6.80 o 
   0   6  12      144.30      138.97      7.40 o 
   1   6  12       84.54      103.50      6.27 o 
   2   6  12       28.79       39.63      6.32 o 
   3   6  12      247.31      228.06      7.68 o 
   4   6  12      175.02      168.11      6.84 o 
   5   6  12      151.76      178.33      7.40 o 
   6   6  12       57.31       74.58      6.42 o 
   7   6  12       58.40       53.27      6.49 o 
   8   6  12       18.72       12.69      6.32 o 
   9   6  12       47.88       63.43      7.13 o 
  10   6  12       47.14       56.89      7.07 o 
  11   6  12       25.63       18.99      7.31 o 
  12   6  12       21.14       20.85      7.72 o 
  -4   7  12       37.44       33.97      7.93 o 
  -3   7  12       42.19       48.86      7.47 o 
  -2   7  12       23.29       24.47      6.85 o 
  -1   7  12       73.85       66.82      7.52 o 
   0   7  12      111.44      110.39      6.75 o 
   1   7  12      144.19      145.99      7.05 o 
   2   7  12       20.03       21.41      6.65 o 
   3   7  12       74.59       72.71      6.26 o 
   4   7  12      159.52      150.74      7.91 o 
   5   7  12       71.93       79.41      6.12 o 
   6   7  12      121.31      134.61      6.41 o 
   7   7  12       83.93       86.83      6.91 o 
   8   7  12      151.57      151.41      6.68 o 
   9   7  12      148.01      161.75      7.15 o 
  10   7  12       96.41       95.79      7.22 o 
  11   7  12       31.32       24.67      7.32 o 
  12   7  12       31.85       35.29      7.80 o 
  -4   8  12       22.16       24.03      7.48 o 
  -3   8  12        6.33       12.33      7.74 o 
  -2   8  12       20.02       12.85      7.12 o 
  -1   8  12      139.59      129.70      6.91 o 
   0   8  12       75.61       69.57      7.18 o 
   1   8  12       25.38       27.37      6.59 o 
   2   8  12       32.55       39.12      6.50 o 
   3   8  12      135.00      127.94      6.47 o 
   4   8  12      149.33      136.44      6.78 o 
   5   8  12        0.66        2.16      7.08 o 
   6   8  12      110.14      115.67      6.42 o 
   7   8  12       97.90      101.69      6.66 o 
   8   8  12       43.01       36.94      6.45 o 
   9   8  12      228.19      212.93      8.14 o 
  10   8  12      210.22      221.52      9.33 o 
  11   8  12       54.70       63.90      7.46 o 
  12   8  12       57.06       52.36      7.77 o 
  -3   9  12        0.04       -1.80      8.06 o 
  -2   9  12        4.08        7.21      7.72 o 
  -1   9  12       98.50       98.34      7.58 o 
   0   9  12       16.69       15.88      7.31 o 
   1   9  12        0.10       -2.69      6.49 o 
   2   9  12       44.79       52.25      6.42 o 
   3   9  12       44.16       47.99      6.91 o 
   4   9  12       29.75       32.19      6.86 o 
   5   9  12        9.13       10.52      6.24 o 
   6   9  12        5.14        6.56      6.30 o 
   7   9  12       87.24      109.70      7.61 o 
   8   9  12       32.61       33.13      6.69 o 
   9   9  12       73.54       56.70      6.72 o 
  10   9  12      152.96      174.20      7.20 o 
  11   9  12      129.90      147.46      7.36 o 
  12   9  12      112.83      107.95      8.32 o 
  -2  10  12        0.33        5.60      7.69 o 
  -1  10  12       99.68       89.87      7.55 o 
   0  10  12        7.27        3.10      6.90 o 
   1  10  12       26.53       21.86      7.04 o 
   2  10  12       65.67       73.98      6.65 o 
   3  10  12       62.39       64.40      6.58 o 
   4  10  12       32.65       38.42      6.81 o 
   5  10  12        0.96        1.22      6.40 o 
   6  10  12       37.63       34.03      7.10 o 
   7  10  12        8.78       13.68      6.77 o 
   8  10  12        0.05       -7.25      8.07 o 
   9  10  12       13.39        7.41      7.03 o 
  10  10  12       31.97       46.08      6.98 o 
  11  10  12       50.88       63.46      7.60 o 
  12  10  12       32.48       20.70      7.62 o 
  -1  11  12       10.87        7.48      8.20 o 
   0  11  12        8.73        6.58      7.17 o 
   1  11  12       39.52       43.58      7.37 o 
   2  11  12        3.22        5.94      7.16 o 
   3  11  12        1.14        8.57      6.98 o 
   4  11  12        8.62       13.13      6.76 o 
   5  11  12       72.91       74.49      7.99 o 
   6  11  12        0.07       -3.63      6.70 o 
   7  11  12       14.30       15.85      7.03 o 
   8  11  12       11.84       22.73      6.79 o 
   9  11  12        4.09        2.88      6.90 o 
  10  11  12       28.01       45.06      7.85 o 
  11  11  12       13.41       17.32      7.43 o 
   1  12  12       16.07       12.66      8.92 o 
   2  12  12       57.95       59.47      7.59 o 
   3  12  12       18.19       13.91      8.21 o 
   4  12  12       56.70       62.55      7.08 o 
   5  12  12       43.59       46.73      7.32 o 
   6  12  12        6.18       18.02      7.01 o 
   7  12  12        0.56        3.81      6.97 o 
   8  12  12       43.35       46.76      7.50 o 
   9  12  12       31.85       36.17      8.38 o 
  10  12  12        4.26        3.30      7.36 o 
   3  13  12       55.66       55.90      8.61 o 
   4  13  12       63.36       65.72      9.05 o 
   5  13  12       49.51       59.37      7.76 o 
   6  13  12       24.64       32.19      7.62 o 
   7  13  12        9.57        9.93      7.32 o 
   8  13  12       18.15       31.58      7.46 o 
   9  13  12       28.03       26.46      7.87 o 
  -2  -3  13       13.33       13.16     11.81 o 
  -1  -3  13       13.60       15.86      9.79 o 
   0  -3  13       26.24       30.03      8.71 o 
   1  -3  13       22.92       26.91      8.67 o 
   2  -3  13       41.92       29.34      8.51 o 
   3  -3  13        2.58        5.80      8.31 o 
  -3  -2  13       34.10       41.41     10.53 o 
  -2  -2  13       34.86       37.36      9.70 o 
  -1  -2  13       35.52       36.44      9.75 o 
   0  -2  13       43.00       36.53      8.39 o 
   1  -2  13       41.39       34.41      8.10 o 
   2  -2  13       42.20       45.05      7.91 o 
   3  -2  13       22.73       28.03      8.40 o 
   4  -2  13       16.38       17.03      7.40 o 
   5  -2  13       23.67       20.64      8.24 o 
  -4  -1  13       14.78       12.47      9.20 o 
  -3  -1  13       19.19       25.11      8.83 o 
  -2  -1  13       31.63       23.28      8.33 o 
  -1  -1  13       99.54      114.67     11.61 o 
   0  -1  13       50.52       51.97      8.22 o 
   1  -1  13       31.73       34.90      7.78 o 
   2  -1  13       64.91       58.48      7.66 o 
   3  -1  13       54.28       63.83      7.14 o 
   4  -1  13       36.30       39.47      7.77 o 
   5  -1  13       59.99       50.06      8.00 o 
   6  -1  13       25.38       25.86      7.76 o 
   7  -1  13       17.67       24.72      8.44 o 
  -5   0  13       48.72       51.74      9.07 o 
  -4   0  13        9.65        9.22      8.89 o 
  -3   0  13       12.56       13.56      8.15 o 
  -2   0  13        9.10       12.83      7.95 o 
  -1   0  13       78.47       76.61      7.82 o 
   0   0  13      108.73      118.06      7.67 o 
   1   0  13       11.79       19.59      7.26 o 
   2   0  13       37.59       39.29      7.72 o 
   3   0  13       61.92       57.52      7.14 o 
   4   0  13       34.05       32.58      6.83 o 
   5   0  13       75.17       68.03      7.78 o 
   6   0  13       54.27       63.67      7.87 o 
   7   0  13       27.80       36.08      8.04 o 
   8   0  13       16.87       12.31      7.59 o 
  -5   1  13       60.19       55.77      8.82 o 
  -4   1  13        5.56        7.27      7.80 o 
  -3   1  13        2.46        5.49      8.36 o 
  -2   1  13       16.56       17.59      7.90 o 
  -1   1  13        1.03        5.47      7.19 o 
   0   1  13       22.84       29.25      7.20 o 
   1   1  13       25.03       29.61      7.12 o 
   2   1  13       15.03       11.24      7.08 o 
   3   1  13       19.74       22.69      6.74 o 
   4   1  13        0.87       10.99      6.73 o 
   5   1  13        8.04        8.65      6.70 o 
   6   1  13      103.96       96.13      7.69 o 
   7   1  13       62.42       56.25      7.12 o 
   8   1  13       27.28       28.95      7.33 o 
   9   1  13       23.77       28.37      7.62 o 
  -5   2  13       15.00       19.54      8.58 o 
  -4   2  13       15.97       20.28      8.68 o 
  -3   2  13        0.02       -0.98      7.44 o 
  -2   2  13       10.04        7.25      7.65 o 
  -1   2  13        2.85        4.46      7.84 o 
   0   2  13        4.17        5.95      7.28 o 
   1   2  13        0.56       -2.97      6.99 o 
   2   2  13       26.71       26.23      6.65 o 
   3   2  13        0.41        3.64      6.33 o 
   4   2  13        0.92        5.22      6.62 o 
   5   2  13        0.05        2.74      6.69 o 
   6   2  13        2.00       -0.34      7.19 o 
   7   2  13       33.57       23.53      7.85 o 
   8   2  13       20.17       31.60      7.68 o 
   9   2  13       10.11       21.42      7.99 o 
  -5   3  13        5.57       14.15      8.63 o 
  -4   3  13        3.37        5.73      7.78 o 
  -3   3  13       35.86       37.11      7.96 o 
  -2   3  13        8.70       16.67      7.25 o 
  -1   3  13       21.36       16.39      6.79 o 
   0   3  13       11.96        8.16      7.23 o 
   1   3  13        1.46        4.05      6.22 o 
   2   3  13        0.05       -0.55      6.49 o 
   3   3  13        1.13        1.75      6.82 o 
   4   3  13      169.73      143.67      6.90 o 
   5   3  13        2.79       12.10      6.63 o 
   6   3  13        3.74        1.46      7.41 o 
   7   3  13       40.08       44.26      6.97 o 
   8   3  13        0.60        2.12      7.48 o 
   9   3  13        0.11       -5.94      6.99 o 
  10   3  13       30.93       25.43      7.40 o 
  -5   4  13       46.09       40.80      8.76 o 
  -4   4  13        9.60        9.98      8.76 o 
  -3   4  13        0.12        5.07      7.85 o 
  -2   4  13       43.14       42.45      6.96 o 
  -1   4  13       96.72       89.49      7.71 o 
   0   4  13      117.80      103.05      6.57 o 
   1   4  13        8.34       12.31      6.78 o 
   2   4  13        1.66        9.42      7.58 o 
   3   4  13        2.05        6.07      6.18 o 
   4   4  13      146.68      136.59      7.52 o 
   5   4  13       74.51       75.00      7.05 o 
   6   4  13        8.35        7.96      6.32 o 
   7   4  13       20.67       18.34      6.50 o 
   8   4  13       57.46       53.08      6.72 o 
   9   4  13        4.88        9.67      7.14 o 
  10   4  13        0.71        3.20      7.22 o 
  -4   5  13       94.65       97.83      7.93 o 
  -3   5  13       70.64       74.46      8.24 o 
  -2   5  13        3.23        5.80      6.70 o 
  -1   5  13      141.61      132.52      7.82 o 
   0   5  13      318.82      298.45      8.40 o 
   1   5  13       73.98       76.83      6.38 o 
   2   5  13      108.68      106.30      6.80 o 
   3   5  13       38.35       31.19      7.26 o 
   4   5  13       52.15       61.79      6.59 o 
   5   5  13       92.07      102.29      6.41 o 
   6   5  13        1.14        5.93      6.56 o 
   7   5  13       18.62       17.96      6.76 o 
   8   5  13       40.35       46.90      6.65 o 
   9   5  13       16.84       17.97      7.45 o 
  10   5  13       12.04        5.26      7.09 o 
  11   5  13       12.94       11.17      7.37 o 
  -4   6  13        3.77        3.71      8.50 o 
  -3   6  13       75.53       75.26      7.30 o 
  -2   6  13      104.96       93.97      7.43 o 
  -1   6  13       33.29       33.62      6.92 o 
   0   6  13      193.01      206.86      7.25 o 
   1   6  13      132.15      136.93      7.32 o 
   2   6  13      143.28      133.21      6.63 o 
   3   6  13      327.17      303.23      8.51 o 
   4   6  13       45.12       59.15      7.76 o 
   5   6  13       92.54      107.47      7.12 o 
   6   6  13       49.82       44.73      6.38 o 
   7   6  13       25.85       24.63      6.77 o 
   8   6  13        6.65       18.26      6.56 o 
   9   6  13        0.83        6.75      7.01 o 
  10   6  13       24.38       14.39      7.31 o 
  11   6  13       43.48       46.22      7.76 o 
  -3   7  13       29.10       27.39      7.70 o 
  -2   7  13       67.61       71.59      8.24 o 
  -1   7  13       62.24       62.39      7.17 o 
   0   7  13       41.36       48.41      6.95 o 
   1   7  13      165.47      168.52      7.15 o 
   2   7  13       57.08       47.88      6.72 o 
   3   7  13      123.83      119.31      6.58 o 
   4   7  13      209.14      239.03      7.13 o 
   5   7  13      118.86      117.63      7.67 o 
   6   7  13       78.05       58.75      6.50 o 
   7   7  13       73.02       76.25      6.58 o 
   8   7  13       35.20       51.48      7.40 o 
   9   7  13        1.78       -6.04      7.08 o 
  10   7  13        9.45        8.32      7.29 o 
  11   7  13       43.11       41.27      7.48 o 
  -3   8  13       28.62       26.55      7.90 o 
  -2   8  13       65.45       55.06      8.02 o 
  -1   8  13       82.49       84.85      7.16 o 
   0   8  13       70.29       76.77      7.54 o 
   1   8  13       70.25       68.56      6.71 o 
   2   8  13       60.22       51.63      6.88 o 
   3   8  13       21.59       21.04      6.82 o 
   4   8  13      150.70      172.73      9.99 o 
   5   8  13      160.01      143.32      6.78 o 
   6   8  13       85.57       81.72      8.14 o 
   7   8  13       49.16       51.53      6.84 o 
   8   8  13       77.07       88.26      7.49 o 
   9   8  13       30.17       34.64      7.11 o 
  10   8  13        5.79        6.82      8.16 o 
  11   8  13       13.42       18.64      7.40 o 
  -2   9  13        5.35        6.00      8.20 o 
  -1   9  13       19.42       18.48      7.58 o 
   0   9  13      192.98      202.46      8.02 o 
   1   9  13      100.74       98.03      7.22 o 
   2   9  13       26.43       27.91      6.68 o 
   3   9  13        7.90       13.09      6.92 o 
   4   9  13       54.99       75.17      6.98 o 
   5   9  13      116.24      120.08      7.10 o 
   6   9  13       80.85       77.85      6.76 o 
   7   9  13       82.11       81.06      7.97 o 
   8   9  13       80.74       81.61      7.53 o 
   9   9  13       58.64       60.03      7.01 o 
  10   9  13       32.19       32.28      7.18 o 
  11   9  13       12.74       18.63      8.19 o 
  -1  10  13        0.19        2.65      8.17 o 
   0  10  13       59.32       62.63      7.68 o 
   1  10  13      126.99      111.37      7.29 o 
   2  10  13       51.33       55.99      7.25 o 
   3  10  13       26.19       28.33      7.16 o 
   4  10  13       12.61       11.54      6.73 o 
   5  10  13        8.31        9.10      6.73 o 
   6  10  13       14.26       15.62      6.80 o 
   7  10  13       69.01       63.28      7.18 o 
   8  10  13       73.89       69.20      7.41 o 
   9  10  13       65.33       95.53      7.19 o 
  10  10  13       42.68       39.46      7.34 o 
  11  10  13       51.79       39.39      7.90 o 
   1  11  13       53.39       39.71      7.78 o 
   2  11  13       37.07       30.85      8.34 o 
   3  11  13       40.10       39.09      7.13 o 
   4  11  13       31.30       36.06      7.28 o 
   5  11  13       86.02       99.69      7.22 o 
   6  11  13        0.23        2.22      6.96 o 
   7  11  13        2.23       -1.60      7.04 o 
   8  11  13       37.23       32.88      8.33 o 
   9  11  13       11.25       26.26      7.53 o 
  10  11  13       36.12       34.29      7.47 o 
   3  12  13        5.68       10.19      7.65 o 
   4  12  13        0.01        1.57      7.25 o 
   5  12  13       14.23       20.88      7.26 o 
   6  12  13       61.63       70.67      7.69 o 
   7  12  13        0.81       -1.46      7.27 o 
   8  12  13        5.27        8.41      7.40 o 
   9  12  13        2.43        3.25      9.37 o 
  -1  -1  14        5.85       11.55      9.18 o 
   0  -1  14       38.46       34.30      8.45 o 
   1  -1  14       34.68       34.44      8.19 o 
   2  -1  14       22.36       24.62      8.22 o 
   3  -1  14       24.18       28.17      8.26 o 
   4  -1  14       20.19       14.18      7.61 o 
  -2   0  14       27.75       26.12      8.61 o 
  -1   0  14       15.01       21.08      8.52 o 
   0   0  14       60.25       56.24      8.79 o 
   1   0  14       48.83       50.84      7.96 o 
   2   0  14       24.57       19.39      8.30 o 
   3   0  14       51.74       43.13      7.58 o 
   4   0  14       46.91       37.48      7.70 o 
   5   0  14       20.90       28.92      8.17 o 
   6   0  14        2.34       11.25      7.84 o 
  -3   1  14       28.18       25.25      8.25 o 
  -2   1  14       24.16       31.26      8.49 o 
  -1   1  14       14.35       19.08      8.25 o 
   0   1  14       80.30       82.24      9.11 o 
   1   1  14      124.59      129.23      8.43 o 
   2   1  14       24.96       30.30      7.73 o 
   3   1  14       79.18       78.87      7.86 o 
   4   1  14       41.89       38.83      7.43 o 
   5   1  14       54.12       51.78      7.33 o 
   6   1  14       62.73       59.79      7.51 o 
   7   1  14       29.02       27.28      7.94 o 
  -3   2  14       25.47       16.87      8.14 o 
  -2   2  14       17.14       21.43      8.70 o 
  -1   2  14       37.58       43.95      7.78 o 
   0   2  14       20.04       19.86      7.51 o 
   1   2  14       98.74       92.01      7.32 o 
   2   2  14       63.56       68.71      7.23 o 
   3   2  14       74.69       76.52      8.07 o 
   4   2  14       64.72       65.69      7.59 o 
   5   2  14        1.02        5.05      7.13 o 
   6   2  14       65.47       76.15      7.62 o 
   7   2  14      121.86      108.74      7.82 o 
   8   2  14       68.20       69.69      8.42 o 
  -3   3  14        6.27        6.65      8.51 o 
  -2   3  14       10.88        7.96      7.78 o 
  -1   3  14       42.06       48.28      7.58 o 
   0   3  14       30.51       21.26      8.28 o 
   1   3  14       26.46       25.32      7.72 o 
   2   3  14       47.20       56.51      7.41 o 
   3   3  14       80.98       74.04      7.55 o 
   4   3  14       70.15       70.72      7.84 o 
   5   3  14        2.51        4.55      7.01 o 
   6   3  14        7.08        8.02      7.16 o 
   7   3  14       37.18       43.76      7.38 o 
   8   3  14      113.71      112.78      7.64 o 
   9   3  14       37.31       35.38      7.96 o 
  -3   4  14        4.74       10.58      8.47 o 
  -2   4  14        7.19        3.20      7.76 o 
  -1   4  14       17.29       26.13      7.54 o 
   0   4  14        8.53        4.31      7.33 o 
   1   4  14        3.66       -6.48      7.64 o 
   2   4  14       10.89       16.81      7.58 o 
   3   4  14       14.00       24.42      7.25 o 
   4   4  14       38.71       33.05      6.74 o 
   5   4  14        8.83       10.08      6.65 o 
   6   4  14        0.25        5.14      6.74 o 
   7   4  14       12.98       18.59      7.17 o 
   8   4  14        9.03       11.28      7.48 o 
   9   4  14       51.70       46.50      7.50 o 
  -3   5  14        4.94        8.86      8.23 o 
  -2   5  14        1.48        3.53      7.47 o 
  -1   5  14        0.76        1.31      7.58 o 
   0   5  14        2.18        1.62      6.74 o 
   1   5  14        5.78        4.16      6.91 o 
   2   5  14        0.41       -0.63      6.87 o 
   3   5  14        9.59       15.90      6.52 o 
   4   5  14        7.56        4.91      7.61 o 
   5   5  14        4.11        4.80      7.32 o 
   6   5  14       50.56       48.17      7.09 o 
   7   5  14        0.06        3.99      6.73 o 
   8   5  14       10.24        3.33      7.35 o 
   9   5  14        1.16        2.33      7.88 o 
  10   5  14        5.61        5.05      8.24 o 
  -2   6  14       14.53       21.57      8.07 o 
  -1   6  14        0.15       -1.65      7.63 o 
   0   6  14        8.29       16.42      7.54 o 
   1   6  14       28.25       30.20      7.37 o 
   2   6  14       58.25       52.18      6.92 o 
   3   6  14       17.36       19.90      6.54 o 
   4   6  14        1.27        3.79      7.56 o 
   5   6  14        6.07        8.65      6.57 o 
   6   6  14       63.72       55.57      7.12 o 
   7   6  14       17.27        6.89      7.41 o 
   8   6  14       14.95       17.37      6.93 o 
   9   6  14       17.21       16.33      7.53 o 
  10   6  14        0.52        9.03      7.69 o 
  -2   7  14       68.60       67.28      8.35 o 
  -1   7  14       42.62       55.24      7.99 o 
   0   7  14        9.37       11.36      7.27 o 
   1   7  14       44.13       41.15      7.46 o 
   2   7  14       52.05       48.79      7.10 o 
   3   7  14       83.70       88.62      6.87 o 
   4   7  14       44.87       39.69      6.76 o 
   5   7  14       26.35       19.50      7.80 o 
   6   7  14       49.29       48.38      6.75 o 
   7   7  14       47.57       51.18      6.90 o 
   8   7  14       17.36       20.97      7.30 o 
   9   7  14        7.07        5.96      7.46 o 
  10   7  14        2.76        5.38      7.41 o 
  -1   8  14       71.30       78.09      7.99 o 
   0   8  14       36.01       36.25      7.46 o 
   1   8  14       56.11       51.58      7.08 o 
   2   8  14      101.75       99.45      7.43 o 
   3   8  14       75.65       82.65      7.67 o 
   4   8  14       56.73       69.09      9.76 o 
   5   8  14      122.67      108.34      7.35 o 
   6   8  14      108.81      116.55      7.68 o 
   7   8  14       41.57       60.68      6.89 o 
   8   8  14       41.23       37.73      7.43 o 
   9   8  14       24.23       20.60      7.21 o 
  10   8  14        0.08        4.50      7.76 o 
   0   9  14       39.40       34.62      7.88 o 
   1   9  14       94.36       75.91      7.71 o 
   2   9  14       85.18       90.04      7.51 o 
   3   9  14       71.44       89.41      7.47 o 
   4   9  14       57.25       48.52      6.98 o 
   5   9  14      116.71      109.61      7.44 o 
   6   9  14      205.99      202.35     10.17 o 
   7   9  14       71.28       88.92      7.50 o 
   8   9  14       23.81       21.64      7.18 o 
   9   9  14       29.98       30.81      7.97 o 
  10   9  14       13.33       18.69      8.18 o 
   1  10  14      114.27      109.78      8.54 o 
   2  10  14       86.78       88.83      7.49 o 
   3  10  14       16.15       24.37      7.49 o 
   4  10  14       28.04       34.35      7.51 o 
   5  10  14       39.66       39.09      7.46 o 
   6  10  14      218.23      218.54      8.14 o 
   7  10  14      157.02      180.28      9.25 o 
   8  10  14       49.11       65.28      7.73 o 
   9  10  14       44.63       40.26      7.51 o 
   3  11  14       15.21       16.23      7.80 o 
   4  11  14       34.89       32.97      7.79 o 
   5  11  14       19.17       18.02      7.68 o 
   6  11  14        5.20        2.39      7.68 o 
   7  11  14       88.36       93.75      7.55 o 
   8  11  14       84.68       89.49      8.92 o 
   1   1  15       12.97       13.39      8.33 o 
   2   1  15       12.64       17.77      7.80 o 
   3   1  15       18.20       15.02      8.30 o 
   4   1  15       15.99       22.59      7.90 o 
   0   2  15       19.94       24.04      8.65 o 
   1   2  15       47.31       58.53      8.20 o 
   2   2  15       28.77       29.43      8.49 o 
   3   2  15       19.27       10.57      7.60 o 
   4   2  15       49.98       57.44      8.24 o 
   5   2  15       22.72       24.40      8.67 o 
  -1   3  15       25.11       25.72      8.24 o 
   0   3  15       32.98       37.11      7.79 o 
   1   3  15       22.00       20.08      7.60 o 
   2   3  15       49.08       54.66      7.59 o 
   3   3  15       23.45       24.48      7.88 o 
   4   3  15      103.69      101.31      7.81 o 
   5   3  15       65.94       58.38      8.15 o 
   6   3  15        5.84        7.72      7.38 o 
   7   3  15       46.40       56.25      8.06 o 
  -1   4  15       32.27       28.30      8.16 o 
   0   4  15       53.92       53.23      8.50 o 
   1   4  15       19.08       21.00      7.55 o 
   2   4  15       30.66       39.07      7.48 o 
   3   4  15       21.01       18.38      7.45 o 
   4   4  15       83.28       90.22      8.04 o 
   5   4  15      177.53      150.79      8.97 o 
   6   4  15       39.52       41.03      8.10 o 
   7   4  15       13.19       16.38      7.43 o 
  -1   5  15        0.19        5.22      7.74 o 
   0   5  15       60.32       54.71      8.49 o 
   1   5  15       25.89       22.68      8.19 o 
   2   5  15       19.75       22.97      8.70 o 
   3   5  15       21.81       23.31      7.04 o 
   4   5  15       14.14        9.86      7.07 o 
   5   5  15      128.11      112.60      7.82 o 
   6   5  15       37.90       49.97      7.56 o 
   7   5  15       19.09       25.86      8.68 o 
   8   5  15       38.38       24.94      7.86 o 
   0   6  15        2.74        1.36      8.40 o 
   1   6  15       27.04       28.04      7.59 o 
   2   6  15        1.34        3.40      7.32 o 
   3   6  15       38.60       30.36      8.70 o 
   4   6  15       20.90       19.42      7.04 o 
   5   6  15       22.13       29.30      7.05 o 
   6   6  15       24.31       25.44      7.20 o 
   7   6  15       12.20       16.64      7.55 o 
   8   6  15       16.53       14.20      7.43 o 
   0   7  15        0.09        3.03      8.11 o 
   1   7  15        2.33        7.01      7.62 o 
   2   7  15        0.97       -3.06      7.81 o 
   3   7  15        0.70       -3.69      7.68 o 
   4   7  15        6.69        3.07      8.57 o 
   5   7  15        4.53        7.19      7.08 o 
   6   7  15        1.70       -2.93      7.08 o 
   7   7  15        2.89        3.73      7.56 o 
   8   7  15        6.77        4.34      7.79 o 
   1   8  15        4.07        1.91      7.46 o 
   2   8  15        0.55       -6.17      7.62 o 
   3   8  15        5.33       11.95      7.91 o 
   4   8  15        9.32        4.71      7.77 o 
   5   8  15        1.02       12.63      8.98 o 
   6   8  15        0.01        5.36      7.21 o 
   7   8  15        2.70        1.20      7.61 o 
   8   8  15        5.63        6.78      7.48 o 
   2   9  15       23.38       23.27      8.69 o 
   3   9  15       40.01       28.17      7.80 o 
   4   9  15       39.36       31.82      7.35 o 
   5   9  15        9.46       21.10      7.28 o 
   6   9  15        5.28        9.93      8.65 o 
   7   9  15       12.88       16.13      7.78 o 
   8   9  15       11.86       15.71      7.94 o 
   4  10  15       68.29       69.47      7.94 o 
   5  10  15       48.29       52.33      7.83 o 
   6  10  15       52.51       50.15      7.64 o 
                                                 
